# Supplementary material for: Identifying mechanisms of regulation to model carbon flux during heat stress and generate testable hypotheses
Source: PLoS One. 2018 Oct 26;13(10):e0205824. doi: 10.1371/journal.pone.0205824 (PMC6203350; doi:10.1371/journal.pone.0205824)
Supplement: S2 Table — (TXT) [file pone.0205824.s014.txt]

Compound	pvalues	ctrlmean	hsmean
1	1_2_dilinoleoyl_GPC__18_2_18_2_	0.175473005	42336654.5	46723993.5
2	1_2_dilinoleoyl_GPE__18_2_18_2_	0.020103782	6179183.25	8972344.5
3	1_2_dioleoyl_GPC__18_1_18_1_	0.260203849	41599870.25	47794500.5
4	1_2_dioleoyl_GPG__18_1_18_1_	0.130501796	3082209.5	2549483.875
5	1_2_dipalmitoyl_GPC__16_0_16_0_	3.83E-06	80884221	61323003
6	1_2_distearoyl_GPC__18_0_18_0_	0.02719204	2534147.125	1758802.375
7	1_1soUnique_1_enyl_oleoyl_	0.575160309	1384722.125	1322262.25
8	1_2soUnique_1_enyl_palmitoyl_	0.000223132	20029061.75	14748046.13
9	1__2soUnique1_enyl_palmitoyl_	0.91755303	2009598.75	2022953.25
10	1_3soUnique_1_enyl_palmitoyl_	0.830196221	6694910.25	6772389.5
11	1__4soUnique1_enyl_palmitoyl_	0.660078031	1371607.375	1325032.625
12	1__5soUnique_enyl_palmitoyl_	0.053807903	523619.375	685406.875
13	1__6soUnique_enyl_stearoyl_	1.42E-06	33912519	21437042.25
14	1__7soUnique_enyl_stearoyl_	0.172042906	6219718.125	5496025.625
15	1__8soUnique_enyl_stearoyl_	0.16247145	9030489.875	10235789.38
16	1__9soUnique_enyl_stearoyl_	0.266741367	415451.125	362388.375
17	1_arachidonoyl_GPC__20_4n6_	2.67E-06	7835452.75	2529372.875
18	1_arachidonoyl_GPE__20_4n6_	0.001813562	30265323	14398092
19	1_arachidonoyl_GPI__20_4_	0.001826912	25500992.88	13794591.5
20	1_arachidonylglycerol__20_4_	0.01149191	2075201.875	945081
21	1_dihomo_linolenylglycerol__20_3_	0.260895201	1021139.875	775761.375
22	1_linoleoyl_2_arachidonoyl_GPC__18_2_20_4n6_	0.023024364	26045900	18084220.75
23	1_linoleoyl_2_arachidonoyl_GPE__18_2_20_4_	0.962907979	9886937.75	9940970.75
24	1_linoleoyl_2_linolenoyl_GPC__18_2_18_3_	0.001160843	4136371.75	1271487.125
25	1_linoleoyl_GPC__18_2_	0.001067899	13886006.63	8220493.5
26	1_linoleoyl_GPE__18_2_	0.241886088	10156987.88	8501728.5
27	1_linoleoyl_GPI__18_2_	0.559229316	5896965.125	5329072
28	1_linoleoyl_GPS__18_2_	0.903993292	1656073.75	1684475.25
29	1_linoleoylglycerol__18_2_	0.037515328	27323854.25	13224518.75
30	1_methylhistamine	0.619646353	8213002.375	9803279.625
31	1_methylhistidine	0.081690491	56621120	35890146
32	1_methylimidazoleacetate	0.068374049	3851759.125	2615664.375
33	1_methylnicotinamide	0.013141362	198935.75	699081.75
34	1_myristoylglycerol__14_0_	0.02573378	821851.625	1766958
35	1_oleoyl_2_linoleoyl_glycerol__18_1_18_2_	0.047109848	792059.25	429548.625
36	1_oleoyl_2_linoleoyl_GPC__18_1_18_2_	0.821444801	71280973.5	72406895
37	1_oleoyl_2_linoleoyl_GPE__18_1_18_2_	0.004888731	26628881.25	35934615.75
38	1_oleoyl_3_linoleoyl_glycerol__18_1_18_2_	0.073002443	11899500.25	9179889
39	1_oleoyl_GPC__18_1_	0.023874799	11638315.88	8815792.5
40	1_oleoyl_GPE__18_1_	0.008570979	4404599	6326886.375
41	1_oleoyl_GPG__18_1_	0.018111234	2325713.625	76538.125
42	1_oleoyl_GPI__18_1_	0.747464795	3705278.75	3516950.625
43	1_oleoyl_GPS__18_1_	0.759885385	74622.625	87592.5
44	1_oleoylglycerol__18_1_	0.209776849	68795924	86663926.5
45	1_palmitoleoyl_2_linoleoyl_GPC__16_1_18_2_	0.116092441	41508996	35543274
46	1_palmitoleoyl_2_oleoyl_glycerol__16_1_18_1_	0.063476657	23963.875	129172.875
47	1_palmitoleoyl_3_oleoyl_glycerol__16_1_18_1_	0.003751083	1094034.25	4288909.125
48	1_palmitoleoyl_GPC__16_1_	0.001969177	1293149.375	2018843.375
49	1_palmitoleoylglycerol__16_1_	0.001339646	3037669	8214447.25
50	1_palmitoyl_2_arachidonoyl_GPC__16_0_20_4_	0.001051727	246941804	159685939
51	1_palmitoyl_2_arachidonoyl_GPE__16_0_20_4_	0.359715381	109606370	113438090
52	1_palmitoyl_2_arachidonoyl_GPI__16_0_20_4_	0.362835287	3214091.625	2975932.75
53	1_palmitoyl_2_linoleoyl_glycerol__16_0_18_2_	0.013562025	425697.75	110841.5
54	1_palmitoyl_2_linoleoyl_GPC__16_0_18_2_	0.141124822	465250032	439786428
55	1_palmitoyl_2_linoleoyl_GPE__16_0_18_2_	0.0005819	68008890.5	111576016
56	1_palmitoyl_2_linoleoyl_GPI__16_0_18_2_	0.019328781	2145688.5	2647456
57	1_palmitoyl_2_linoleoyl_GPS__16_0_18_2_	0.000204582	311939.25	436304.625
58	1_palmitoyl_2_oleoyl_GPC__16_0_18_1_	0.168397437	554245724	606033228
59	1_palmitoyl_2_oleoyl_GPE__16_0_18_1_	0.000923765	66366271.5	113659674
60	1_palmitoyl_2_oleoyl_GPG__16_0_18_1_	0.010503804	3091239.125	3866325.5
61	1_palmitoyl_2_oleoyl_GPI__16_0_18_1_	2.14E-05	1801703.5	4050474
62	1_palmitoyl_2_oleoyl_GPS__16_0_18_1_	0.337030233	5949999	5524788.75
63	1_palmitoyl_2_palmitoleoyl_GPC__16_0_16_1_	2.17E-05	44268754.5	85371231
64	1_palmitoyl_2_stearoyl_GPC__16_0_18_0_	0.001104419	35803618.5	27268575
65	1_palmitoyl_3_linoleoyl_glycerol__16_0_18_2_	0.426560355	6820463.25	6068105.75
66	1_palmitoyl_GPC__16_0_	0.249257357	39051505.5	42187848
67	1_palmitoyl_GPE__16_0_	0.023566071	11884016.13	16586652.38
68	1_palmitoyl_GPG__16_0_	0.832256124	801045.875	771530.125
69	1_palmitoyl_GPI__16_0_	0.252552733	7975005.25	9005928.375
70	1_palmitoyl_GPS__16_0_	0.004977086	277303.625	429799.75
71	1_palmitoylglycerol__16_0_	0.331405908	35033813.5	41660180.5
72	1_stearoyl_2_arachidonoyl_GPC__18_0_20_4_	0.000507455	330012624	200155807
73	1_stearoyl_2_arachidonoyl_GPE__18_0_20_4_	1.51E-05	356349468	304209328
74	1_stearoyl_2_arachidonoyl_GPI__18_0_20_4_	7.48E-05	16538926.75	11365008.88
75	1_stearoyl_2_arachidonoyl_GPS__18_0_20_4_	0.000227396	44158482.5	24106614.5
76	1_stearoyl_2_linoleoyl_GPC__18_0_18_2_	0.004201427	490387524	525087204
77	1_stearoyl_2_linoleoyl_GPE__18_0_18_2_	5.23E-05	212938108	281028334
78	1_stearoyl_2_linoleoyl_GPI__18_0_18_2_	0.000197471	4881521.5	6657618.375
79	1_stearoyl_2_linoleoyl_GPS__18_0_18_2_	0.062407272	1957997.375	2326680.875
80	1_stearoyl_2_oleoyl_GPC__18_0_18_1_	0.002974068	352320148	449623456
81	1_stearoyl_2_oleoyl_GPE__18_0_18_1_	0.002377078	72615223	99371348
82	1_stearoyl_GPC__18_0_	0.005551497	40529209.25	53172413.5
83	1_stearoyl_GPE__18_0_	0.050228168	27269512.25	33323241.75
84	1_stearoyl_GPG__18_0_	0.009817129	393800.375	68379.5
85	1_stearoyl_GPI__18_0_	0.444487406	2760346.5	2566224.375
86	1_stearoyl_GPS__18_0_	0.242018743	2774255.5	3135642.5
87	10_heptadecenoate__17_1n7_	0.098804886	37687891.5	28162483.13
88	10_nonadecenoate__19_1n9_	0.131168858	15833286.88	12260999.63
89	12_13_DiHOME	0.506604235	3653010.75	3308677.125
90	13_HODE___9_HODE	0.302075046	12349033.75	9925259.625
91	15_methylpalmitate	0.118749318	6607295.125	5642975.25
92	16_hydroxypalmitate	0.704985984	4776943.625	4442020.625
93	17_methylstearate	0.118678074	1656389.875	1292027.125
94	19_20_DiHDPA	0.005583967	808229.375	305152.25
95	2__deoxyadenosine	0.79375516	2089378.125	2196179.875
96	2__deoxyadenosine_3__monophosphate	0.996016901	518189.75	518851.375
97	2__deoxyadenosine_5__monophosphate	0.001902904	131819	3392.125
98	2__deoxycytidine	0.07045946	1588154	919642.125
99	2__deoxyguanosine	0.093676852	6873903.125	4898479.375
100	2__deoxyguanosine_3__monophosphate	0.177666874	187383.375	144417.875
101	2__deoxyguanosine_5__monophosphate__dGMP_	0.036958999	65606.75	19622.25
102	2__deoxyinosine	0.251102699	4930255.125	3859726.5
103	2__deoxyuridine	0.068949164	488692	328729.375
104	2_3_dihydroxyisovalerate	0.181567607	188144.25	223552.75
105	2_aminoadipate	0.146421739	28286998.5	20900301.88
106	2_aminoheptanoate	0.307832678	716653.25	657775.875
107	2_arachidonoylglycerol__20_4_	0.042000998	821123.375	403468.375
108	2_hydroxybutyrate_2_hydroxyisobutyrate	0.034954586	1403563	641980
109	2_hydroxyglutarate	0.423688419	1697005.125	1926214
110	2_hydroxypalmitate	0.08616003	8519145.875	6791595.25
111	2_hydroxyphenylacetate	0.672123875	306836.75	394820.5
112	2_hydroxystearate	0.179942365	5771850.75	4668508.625
113	2_linoleoylglycerol__18_2_	0.004939701	16892935.25	9350346.5
114	2_methylcitrate_homocitrate	0.156469865	1184978.5	1337537.25
115	2_oleoylglycerol__18_1_	0.141481745	49725153.75	66103913
116	2_oxindole_3_acetate	0.064597463	775878.125	332180.875
117	2_palmitoleoyl_GPC__16_1_	0.0004251	425640.5	931752.5
118	2_palmitoleoylglycerol__16_1_	0.009702519	1635184.875	5070620
119	2_palmitoyl_GPC__16_0_	0.005022439	3254046.875	1872743.125
120	2_palmitoylglycerol__16_0_	0.137491223	7914489	13504478.38
121	2_piperidinone	0.801359554	87087035	85414823
122	2_stearoyl_GPE__18_0_	0.097601275	5428108.625	4355263.5
123	3__dephosphocoenzyme_A	0.001073792	125142.75	1063543.75
124	3__4_hydroxyphenyl_	0.082476307	177059.75	299737.25
125	3_aminoisobutyrate	0.313915046	8653156	7529491.25
126	3_hydroxy_3_methylglutarate	0.241315684	6550014.125	5268521.75
127	3_hydroxybutyrate__BHBA_	0.090989993	32920776	24328190.25
128	3_hydroxybutyrylcarnitine__1_	0.145168489	2784055.125	2132008.125
129	3_methyl_2_oxobutyrate	0.569459686	323602.375	299678.5
130	3_methyl_2_oxovalerate	0.573284006	212441	272124.5
131	3_methylhistidine	0.175414029	43089162.75	22889721.5
132	3_phosphoglycerate	0.214080845	17766399.88	22551325.75
133	3_ureidopropionate	0.215191948	2468679.5	2029827.125
134	3_dephospho_acetyl_coenzyme_A	0.100607373	93442.5	205581.5
135	4_cholesten_3_one	0.068455129	191068.125	241754.125
136	4_ethylphenol_glucuronide	0.62819269	66579.5	87490.875
137	4_ethylphenylsulfate	0.085056107	252881.25	456369.125
138	4_guanidinobutanoate	0.018254499	19299195.88	8874196.625
139	4_hydroxyglutamate	0.455400095	914303.875	794935.875
140	4_hydroxyphenylpyruvate	0.617334292	549091.625	460537.25
141	4_imidazoleacetate	0.377008163	18668196.75	15406354.63
142	4_methyl_2_oxopentanoate	0.303185719	1116661.875	687103.375
143	5_aminovalerate	0.571658876	9655286.625	7544303
144	5_hydroxyindoleacetate	0.032766779	4880840.125	3085337.625
145	5_hydroxylysine	0.927585195	1739107.75	1729381.375
146	5_methyl_2__deoxycytidine	0.12688942	528453.25	355323
147	5_methylcytidine	0.058714975	236393	109994.25
148	5_methyltetrahydrofolate__5MeTHF_	0.223970464	2411799.5	1980438.625
149	5_methylthioadenosine__MTA_	0.534616914	27464900.63	29595019
150	5_methyluridine__ribothymidine_	0.979309813	318173.875	317443.75
151	5_oxoproline	0.001730437	110529385	81472327
152	6_phosphogluconate	0.005324153	5659114.625	11839529.38
153	7_hydroxycholesterol__alpha_or_beta_	0.156932368	125043.75	84665.625
154	7_ketocholesterol	0.249887886	423274.75	327976.5
155	7_methylguanine	0.633604581	57494.5	52529.25
156	9_10_DiHOME	0.332239418	3200701.75	2706997.875
157	9_hydroxystearate	0.99539123	4987702.375	4991915.5
158	acetylcarnitine	9.11E-06	157442886	66058622
159	adenine	0.508781431	75341098	79988729.5
160	adenosine	0.001752999	47968546.5	75909495.5
161	adenosine_2__monophosphate__2__AMP_	0.001457976	7506203.5	11879414
162	adenosine_3__5__diphosphate	0.032131264	871722.625	1148249
163	adenosine_3__monophosphate__3__AMP_	0.69600546	593652.75	557241.25
164	adenosine_5__monophosphate__AMP_	0.000245502	10293461.63	15501289.5
165	adenylosuccinate	0.598565004	102191.875	114914.875
166	adipoylcarnitine	0.000354266	715580.375	199110.875
167	adrenate__22_4n6_	0.001913567	229208566	66718836
168	alanine	0.033252528	927322184	780746096
169	allantoin	0.330164155	856471.5	762827.5
170	alpha_hydroxyisovalerate	0.228706426	162832.125	211593.75
171	alpha_ketoglutarate	0.107856661	3144561.25	2475817.625
172	alpha_tocopherol	0.259623018	11657385.63	10535883.5
173	anserine	0.206666102	31738788.75	21665405.5
174	arabonate_xylonate	0.632199727	9784621.375	9079202.625
175	arachidate__20_0_	0.000193347	37987683.75	21138250.75
176	arachidonate__20_4n6_	0.000146458	1379149688	613485620
177	arachidonoylcholine	0.010785388	154674.875	28839.75
178	arginine	0.342106017	1703148192	1573737408
179	argininosuccinate	0.120425185	7876769.625	11338549.38
180	ascorbate__Vitamin_C_	0.952839829	40109582	39731141.25
181	asparagine	0.792368941	311950836	325835806
182	aspartate	0.118000401	1381909256	1198046560
183	azelate__nonanedioate_	0.063242184	743287.625	488478.875
184	behenoyl_sphingomyelin__d18_1_22_0_	0.022767866	100239448	81470471
185	benzoate	0.180748793	1970719.875	1186723.625
186	beta_alanine	0.064553096	69503442	58871077.5
187	beta_guanidinopropanoate	0.024469511	13936740	5287519
188	beta_hydroxyisovalerate	0.05233077	297034.625	154623.375
189	betaine	0.815278738	1156939224	1174870896
190	betaine_aldehyde	2.56E-05	50573888.5	15986555.63
191	betonicine	0.12453488	668347.5	506346
192	bilirubin__Z_Z_	0.000297776	1133267.625	550021.25
193	biliverdin	0.028786941	822942.625	466027
194	biopterin	0.094283807	296341.25	237299.625
195	biotin	0.152155744	765488.625	603549.125
196	C_glycosyltryptophan	0.03899246	6048383.625	5110139.125
197	caproate__6_0_	0.835467786	791350.75	772491.5
198	carboxyethyl_GABA	0.002660251	2391776.5	3946733.5
199	carnitine	0.958231849	146330875	147229584
200	carnosine	0.48756593	70331763.5	84353135
201	catechol_sulfate	0.953783318	970835.5	951496.875
202	chenodeoxycholate	0.753291053	5671232.625	6088984.5
203	chiro_inositol	0.180462408	2042115.75	1632370.75
204	cholate	0.881758359	1173405.875	1249318.25
205	cholesterol	0.00160837	56621088	47756928
206	choline	0.001081797	732289312	543528028
207	choline_phosphate	0.303971069	929046024	1012103800
208	citrate	0.73582009	1400105.375	1349851.75
209	citrulline	0.805822222	15418674.75	16195046.63
210	coenzyme_A	0.000291452	33211	163422.375
211	creatine	0.297394213	518801664	398431864
212	creatinine	0.115400288	16052663.38	11000629.88
213	cyano_alanine	0.042232062	204719.5	130588.375
214	cystathionine	0.05945419	15340856.75	6178783.25
215	cysteine	0.022775554	77789488.5	108392922
216	cysteine_s_sulfate	0.003351269	144999.375	84155.375
217	cysteine_sulfinic_acid	0.0667603	624472.875	525380
218	cysteine_glutathione_disulfide	0.018713576	39724632	30106727
219	cysteinylglycine	0.001632965	1519000.5	3467001.875
220	cystine	0.127337862	5635397.25	3330137.125
221	cytidine	0.261363944	10280276.5	8556806.125
222	cytidine_3__monophosphate__3__CMP_	0.046362199	1004600.5	741329.375
223	cytidine_5__diphosphocholine	0.175771782	4315686.875	5137242.875
224	cytidine_5__monophosphate__5__CMP_	0.067493328	14093669.63	12406914.5
225	cytidine_5__monophospho_N_acetylneuraminic_acid	0.026454815	318003.875	260405.375
226	cytidine_5__diphosphoethanolamine	0.010451733	1296056	2336989.25
227	cytosine	0.117794736	673123.375	812157.5
228	daidzein	0.160232098	3271221.375	1379730.75
229	daidzein_sulfate__2_	0.487492501	684249.5	529600.625
230	dehydroascorbate	0.0243882	941581.625	712359.875
231	deoxycarnitine	0.238760083	66352037.5	48497770
232	dihomo_linoleate__20_2n6_	0.018812158	218864778	137061628
233	dihomo_linolenate__20_3n3_or_n6_	0.008488005	369805638	225496388
234	dihydrobiopterin	0.021675782	107161.375	76643.375
235	dihydroxyacetone_phosphate__DHAP_	0.115985621	3230257.875	1938952.5
236	dimethylarginine__SDMA___ADMA_	0.002412457	474689960	344822446
237	dimethylglycine	0.112577178	53819536.5	43930907.5
238	docosadienoate__22_2n6_	0.444875725	6847618.5	5903021.5
239	docosahexaenoate__DHA;_22_6n3_	0.00132706	191138252	70155289.25
240	docosapentaenoate__n3_DPA;_22_5n3_	0.001504019	103464300	39232604.88
241	docosapentaenoate__n6_DPA;_22_5n6_	0.000936888	133377271.5	40367712.75
242	eicosapentaenoate__EPA;_20_5n3_	0.052524788	75881224	44636432
243	eicosenoate__20_1_	0.811710244	225999656	217797103
244	ergothioneine	0.107946204	42255570.25	33097716.5
245	erucate__22_1n9_	0.001320962	10806637.63	6476182.5
246	erythritol	0.374375662	362703.25	411937.875
247	erythronate*	0.316185282	31395159.25	33905175.5
248	ethylmalonate	0.452132484	444082.25	392121
249	flavin_adenine_dinucleotide__FAD_	0.111261968	5000877.875	4378320.25
250	flavin_mononucleotide__FMN_	0.00751998	414156.625	341449.125
251	formiminoglutamate	0.087166339	2897667.625	5503727.625
252	fructose	0.027926956	3877519.625	7735804.5
253	fructose_6_phosphate	1.17E-05	732128.25	2738821.625
254	fumarate	0.717463659	10717491.5	11901752.88
255	galactonate	0.906209834	5137892.125	5473185.875
256	galactose_1_phosphate	0.232751866	1905093.75	2222389.625
257	gamma_aminobutyrate__GABA_	0.03008519	24371118.63	16161777.75
258	gamma_carboxyglutamate	0.926036705	5614651.875	5649084
259	gamma_glutamyl_epsilon_lysine	0.946710918	736212.75	748803.875
260	gamma_glutamylalanine	0.179468242	4931841.625	4107488.625
261	gamma_glutamylcysteine	0.00218845	3144432	7264504.375
262	gamma_glutamylglutamate	0.084544932	23884971.25	27495915
263	gamma_glutamylglutamine	0.768162966	26150798.88	24959769.38
264	gamma_glutamylglycine	0.021940322	4458392.25	3417166.625
265	gamma_glutamylhistidine	0.599167921	853903	789038.375
266	gamma_glutamylisoleucine*	0.15302195	3187090.875	2778117.25
267	gamma_glutamylleucine	0.137491252	4082675.125	3438488.375
268	gamma_glutamylmethionine	0.253672033	10458741.63	9158605.125
269	gamma_glutamylphenylalanine	0.169543983	970248.375	869906.75
270	gamma_glutamylthreonine*	0.10391683	3361785.875	1939514.875
271	gamma_glutamyltryptophan	0.000949525	430047.5	281420.375
272	gamma_glutamyltyrosine	0.343184402	1734502.75	1506250.125
273	gamma_glutamylvaline	0.08701785	5608746.125	4397459.125
274	genistein	0.168590117	2310685.625	1225160.25
275	gluconate	0.124571581	53074634.75	79330972.75
276	glucosamine_6_phosphate	4.00E-05	1206025	4253049.375
277	glucose	0.020707769	451255030	647710504
278	glucose_6_phosphate	0.000102073	1541469.75	4865667.125
279	glucuronate	0.823436989	6530053.125	6373800.25
280	glucuronate_1_phosphate*	0.817146827	2264516	2330254.625
281	glutamate	0.069611171	2734964576	2452630512
282	glutamate__gamma_methyl_ester	0.509626194	82389914.5	89347604.5
283	glutamine	0.17022713	2101316928	1765308720
284	glutarate__pentanedioate_	0.219713821	1947534.625	1015630.125
285	glutarylcarnitine__C5_	0.466318954	670548.375	593634.375
286	glutathione__oxidized__GSSG_	0.210891519	65043681.5	57815828
287	glutathione__reduced__GSH_	0.000818048	74574828.88	184254835
288	glycerate	0.357643853	71501811.5	77532328
289	glycerol	0.028576325	41320619.5	50658021
290	glycerol_2_phosphate	0.053395145	52245.375	73907.125
291	glycerol_3_phosphate	0.000634039	217454548	280523636
292	glycerophosphoethanolamine	0.0015026	192975122	368184696
293	glycerophosphoglycerol	0.529014977	11910588.13	13090509.13
294	glycerophosphoinositol*	0.249185407	4303962.25	3991537.875
295	glycerophosphorylcholine__GPC_	0.095179674	963249576	1238367128
296	glycine	0.001621361	246837440	196387478
297	glycosyl_N_palmitoyl_sphingosine	0.08715596	5861623.625	5047861.375
298	glycosyl_N_stearoyl_sphingosine	0.742018126	1107522.625	1074725.75
299	glycylleucine	0.036598172	2665268.125	4935672.375
300	glycylvaline	0.041812493	1318633.125	2247616.375
301	guanidinoacetate	0.216768296	104124236.5	77952680
302	guanine	0.356868801	11241388.25	12201522.13
303	guanosine	0.11043256	16622001.38	23450001.25
304	guanosine_2__monophosphate__2__GMP_	0.009948733	381898.375	276018.375
305	guanosine_3__monophosphate__3__GMP_	0.05779645	378199.625	286664.5
306	guanosine_5___monophosphate__5__GMP_	0.417537442	5589620.375	6016281.125
307	gulonic_acid*	0.494323872	90695959	81716530
308	hexadecanedioate	0.312902364	2116947.5	1425583.125
309	histamine	0.292832611	8196761	11773267.63
310	histidine	0.232899554	938927520	860737912
311	homoarginine	0.182489776	63349940.75	33248024
312	hypotaurine	0.00774459	26549750.25	16650575
313	hypoxanthine	0.288055898	71387717.5	57011935.25
314	imidazole_lactate	0.936518076	1717113.125	1752641.375
315	indole_3_carboxylic_acid	0.587735955	115678	106998
316	indolelactate	0.303829104	511626.75	760758.375
317	inosine	0.011003684	28706987.25	67499777.5
318	inosine_5__monophosphate__IMP_	0.090692101	3712904.875	5148318
319	inositol_1_phosphate__I1P_	0.161014018	548411.875	450321
320	isoleucine	0.185727801	1549645808	1380062384
321	isoleucylglycine	0.053090167	595413.125	1057264.75
322	kynurenine	0.052719655	9103036.75	5787435
323	lactate	0.057588185	369204404	413547472
324	leucine	0.354452454	2673969248	2454863152
325	leucylglycine	0.811426184	308334.25	326199.875
326	linoleate__18_2n6_	0.0011132	3617868544	2165826864
327	linolenate_[alpha_or_gamma;__18_3n3_or_6_	0.05117163	348343566	132500553
328	linoleoyl_ethanolamide	0.007986261	909354.375	411183.375
329	linoleoylcarnitine*	0.001121172	213824.75	0
330	lysine	0.274742282	967234520	869274760
331	malate	0.608141627	177366907	201409948
332	malonate	0.657241414	3188902.625	3055232.375
333	malonylcarnitine	0.00706354	757524	515311.25
334	maltohexaose	0.059189908	338345.125	568749.625
335	maltopentaose	0.002280353	585771.875	1849624.75
336	maltose	0.002649353	9443690.375	22051590.88
337	maltotetraose	0.000926292	4948892.375	14643672.13
338	maltotriose	0.00032214	13879701.5	43468762.5
339	mannitol_sorbitol	0.045806947	13544338.25	23952762
340	mannose	0.004279525	11013809.63	22576093.5
341	mannose_6_phosphate	0.016980599	42786.5	341574.25
342	margarate__17_0_	0.000487148	57850926	29319938.13
343	mead_acid__20_3n9_	0.007130303	108935409.5	60228164.5
344	methionine	0.107159893	1182648920	995071400
345	methionine_sulfone	0.430860182	210579.375	241640.375
346	methionine_sulfoxide	0.816073617	15435141.25	14903530.38
347	methylmalonate__MMA_	0.028807551	9153696.5	15953269.88
348	methylphosphate	0.898834482	12988715.75	13260470
349	methylsuccinate	0.448465468	12106322	4291162.375
350	myo_inositol	0.164592229	475224948	439645040
351	myristate__14_0_	0.0530685	188535858	249513414
352	myristoleate__14_1n5_	0.001045518	44550687.25	85735533
353	N_acetyl_glucosamine_1_phosphate	0.368631392	384566.25	488530.625
354	N_acetylalanine	0.611110294	903139.875	964496.5
355	N_acetylarginine	0.477236149	1459269.375	1357421.25
356	N_acetylasparagine	0.130096106	298528.375	245516.125
357	N_acetylaspartate__NAA_	0.273264066	4813578	3056913.375
358	N_acetylcarnosine	0.106771881	562160.25	774533
359	N_acetylglucosamine_6_phosphate	0.864962253	1083977.125	1058362.125
360	N_acetylglucosamine_N_acetylgalactosamine	0.003345199	40088408.5	27517031.5
361	N_acetylglucosaminylasparagine	0.001034817	1509753.25	2717024.875
362	N_acetylhistamine	0.020594713	167427203	109676139.5
363	N_acetylhistidine	0.895617947	487973.25	482273.5
364	N_acetylleucine	0.037343666	73025.25	23949.375
365	N_acetylmethionine	0.668096625	372221.375	346288.75
366	N_acetylmethionine_sulfoxide	0.201115934	45024	70967.25
367	N_acetylneuraminate	0.066353054	8162013	7419104.875
368	N_acetylputrescine	0.237340931	1520028.875	1284010
369	N_acetylserine	0.733796304	3127554.625	3010336.625
370	N_acetylsphingosine	0.075900866	1588112.25	1163168
371	N_acetyltaurine	0.002751059	912401.125	318933.875
372	N_acetylthreonine	0.011084714	1356411.5	992373.625
373	N_acetylvaline	0.456570796	115281.875	87328
374	N_alpha_acetylornithine	0.777877659	155936.125	167115.25
375	N_delta_acetylornithine	0.497767679	39418344.25	41614208
376	N_formylmethionine	0.044671332	62786.5	39334.875
377	N_formylphenylalanine	0.556318374	85643.875	77804.375
378	N_methyl_GABA	0.018871916	783464576	662110040
379	N_methylproline	0.023325265	5827774.875	2944260.25
380	N_monomethylarginine	0.827574043	28744486.25	28187376.5
381	N_oleoyltaurine	0.006830012	7151851.25	1849594.75
382	N_palmitoyl_sphinganine__d18_0_16_0_	0.866649389	21337892.25	21003967.75
383	N_palmitoyl_sphingosine__d18_1_16_0_	0.060183556	300360984	270897306
384	N_palmitoyltaurine	0.006435644	3965552.875	860798.625
385	N_stearoyltaurine	0.015624683	1155795.5	55063.875
386	N1_methyladenosine	0.02084291	1401876	1050688.375
387	N1_methylinosine	0.023305474	494949.375	360581.125
388	N2_N2_dimethylguanosine	0.001258987	596129.5	383921.625
389	N2_N6_diacetyllysine	0.476946825	365867.5	326259.125
390	N6_N6_N6_trimethyllysine	0.200126746	85825055	69734608.5
391	N6_acetyllysine	0.057349518	6363169	4593943.125
392	N6_carboxyethyllysine	0.188974355	1520429.75	1377813.125
393	N6_carboxymethyllysine	0.018262294	1802708.875	1260842.25
394	N6_formyllysine	0.14469441	2451381.875	2723129.25
395	N6_succinyladenosine	0.000198248	4450628.875	9572025.875
396	nicotinamide	0.001860915	1098737456	1380417680
397	nicotinamide_adenine_dinucleotide__NAD__	0.009540745	1648411.75	3841537.75
398	nicotinamide_ribonucleotide__NMN_	0.008197456	22414575.63	39541682
399	nicotinamide_riboside	0.143219119	8172638.375	12395866.13
400	nicotinate_ribonucleoside	0.586407464	523310.375	473214
401	nonadecanoate__19_0_	0.022006429	7528269.375	4476193.375
402	O_sulfo_L_tyrosine	0.076517913	364903.25	467882.625
403	oleate_vaccenate__18_1_	0.692935813	7497736000	7858872640
404	oleoyl_ethanolamide	0.016334763	2192080.5	1344952.125
405	oleoylcarnitine	0.000268103	1127178.125	279934.125
406	oleoylcholine	0.623691862	1165164.125	960966.75
407	ophthalmate	0.186994686	9409583.75	6783214.375
408	ornithine	0.190863294	99383662.5	78815210.5
409	orotate	0.829259231	482234.75	457800.5
410	oxalate__ethanedioate_	0.002400072	7248227	5316421.75
411	p_cresol_sulfate	0.094608714	165991.875	376802.375
412	palmitate__16_0_	0.933544256	5590361632	5643743232
413	palmitoleate__16_1n7_	0.045049334	1279057120	1988595392
414	palmitoyl_dihydrosphingomyelin__d18_0_16_0_	0.056347663	11362381.75	14582699.63
415	palmitoyl_ethanolamide	0.010479074	862640.25	628654.125
416	palmitoyl_sphingomyelin__d18_1_16_0_	0.166526527	112067758	100744486
417	palmitoylcarnitine	0.001606638	690984	197046.625
418	palmitoylcholine	0.183302735	440847.125	282952.125
419	pantothenate	0.00374168	158880670	125559291
420	pentadecanoate__15_0_	0.007181033	36821724.5	29068764.25
421	phenol_sulfate	0.379054431	250701.125	285544.25
422	phenylalanine	0.15038999	1447190832	1252785000
423	phenylalanylglycine	0.042328667	559771.375	1271725.25
424	phenyllactate__PLA_	0.055370887	181178.5	564605.5
425	phenylpyruvate	0.814376606	327423.875	291088.5
426	phosphate	0.003898115	222267180	182801780
427	phosphoenolpyruvate__PEP_	0.444833771	6633924.625	7447109
428	phosphoethanolamine	0.004439277	25028415.5	17764931.75
429	phosphopantetheine	0.001643295	89059.875	757301.625
430	phytosphingosine	0.038654786	679141.5	894272.5
431	picolinate	0.171827301	1932682.125	1255602.875
432	pipecolate	0.661309916	103421746	92001038
433	pro_hydroxy_pro	0.279042892	7695369.125	6708431.375
434	proline	0.015785526	2748625792	2328755952
435	prolylglycine	0.195199827	15505134	18760602.75
436	propionylcarnitine	0.012113808	10998622.75	4172930
437	pseudouridine	0.060798972	3387878.625	2441777.375
438	pterin	9.42E-05	515639.625	753708.875
439	putrescine	0.154710687	2738718.125	3901788.75
440	pyridoxal	0.093494214	27329640.75	31744773.5
441	pyridoxal_phosphate	0.718663451	434203.375	418986
442	pyridoxamine	0.661003669	13890394.13	13342052
443	pyridoxamine_phosphate	0.862676216	2872574.75	2912589.5
444	pyridoxate	0.5516504	286775.75	239264
445	pyroglutamine*	0.237586469	5652941.625	4059361.875
446	pyruvate	0.22585798	1146964.625	628992.75
447	quinate	0.499771519	971521	1104443.625
448	quinolinate	0.007564318	393784.125	221352.125
449	retinol__Vitamin_A_	0.525572417	45916116	39364133.13
450	ribitol	0.04495423	2030017.125	2653731.625
451	riboflavin__Vitamin_B2_	0.014373477	1710124.875	1305585.75
452	ribonate	0.366242251	8474104.25	9365321
453	ribose	0.173365819	4151684.875	5012616.25
454	ribulose_xylulose	0.951861642	741772.125	735982.25
455	S_adenosylhomocysteine__SAH_	0.146451451	7870377.25	6774990.375
456	S_adenosylmethionine__SAM_	0.12761475	2306922.25	3014671.75
457	S_carboxymethyl_L_cysteine	0.071055982	1089768.75	1294255
458	S_methylglutathione	0.397416586	431784.625	485352.125
459	S_methylmethionine	0.404873667	7934824.125	8748256.5
460	saccharopine	0.130656307	24742575.63	9902177.625
461	sarcosine__N_Methylglycine_	0.340760748	3974988.5	3349477.125
462	sebacate__decanedioate_	0.176817464	350240.875	281663.875
463	sedoheptulose	0.129993858	13322023.63	16010973.25
464	sedoheptulose_7_phosphate	3.16E-05	3703982.75	16974055.5
465	serine	0.140790885	734650232	651156348
466	serotonin	0.99412923	1581022.75	1584357.875
467	spermidine	0.190951484	5401956.625	4582753
468	spermine	0.073526416	241461.375	161449.25
469	sphinganine	0.184327553	1792453.625	2160617.125
470	sphingomyelin__d18_1_14_0__d16_1_16_0_	0.158114944	596590	475044.25
471	sphingomyelin__d18_1_15_0__d16_1_17_0_	0.046454189	220950.5	175367.625
472	sphingomyelin__d18_1_20_0__d16_1_22_0_	0.013805643	19648618.88	14334028.13
473	sphingomyelin__d18_1_21_0__d17_1_22_0__d16_1_23_0_	0.000410491	2036671.625	1345394.625
474	sphingomyelin__d18_1_22_1__d18_2_22_0__d16_1_24_1_	0.001389259	2474882.75	1497620.875
475	sphingomyelin__d18_1_24_1__d18_2_24_0_	9.63E-05	96377854	66766962.5
476	sphingomyelin__d18_2_24_1__d18_1_24_2_	0.000276235	10305225.63	6330786.25
477	sphingosine	0.618674404	24315138.25	25456832.25
478	stachydrine	0.368354221	177966796	158665402
479	stearate__18_0_	0.015946118	3101958336	2443934112
480	stearidonate__18_4n3_	0.187316914	21745996.38	3417193.625
481	stearoyl_ethanolamide	0.000499024	868876.5	604650.375
482	stearoyl_sphingomyelin__d18_1_18_0_	0.02324937	23425994	18595402.75
483	stearoylcarnitine	0.00348131	912778.625	366659.25
484	succinate	0.406343292	5886312.5	5320441.75
485	succinylcarnitine	0.072233099	2587704.625	3699353.375
486	sulfate*	0.071588017	11801125.38	10190799.88
487	tartronate__hydroxymalonate_	0.000190437	3255445.375	1975000.875
488	taurine	0.000144446	497512296	273381568
489	taurochenodeoxycholate	0.550027332	340043349	292942977
490	taurocholate	0.236083789	58337344	81394653
491	taurohyodeoxycholic_acid	0.536880518	5397296.875	4151301.5
492	taurolithocholate	0.430719824	259406.375	200227.25
493	tauroursodeoxycholate	0.128333679	391240.125	166211.75
494	tetradecanedioate	0.819442285	640509.875	663386.125
495	thiamin__Vitamin_B1_	0.140757955	8799466	9749266.375
496	thiamin_diphosphate	0.001655793	208701	117561.625
497	thiamin_monophosphate	0.799371008	842947.375	820157.25
498	thioproline	0.279257754	139241887	125285673
499	threonate	0.037106074	143532717	118100202
500	threonine	0.078004417	990762080	843606368
501	thymidine	0.173262979	1130561.375	794275.5
502	thymidine_3__monophosphate	0.083243303	1422646.625	844492.375
503	thymidine_5__monophosphate	0.00408951	318253.75	91506.25
504	thymine	0.010199473	356802.875	209197.375
505	trans_4_hydroxyproline	0.100991058	228246550	171763910
506	tricosanoyl_sphingomyelin__d18_1_23_0_	0.347969894	18925027.13	17426723.13
507	trigonelline__N__methylnicotinate_	0.118755691	24377175.13	36962827.63
508	trimethylamine_N_oxide	0.09485116	1658130	2154311
509	trizma_acetate	0.224766166	17799152.25	37529858.88
510	tryptophan	0.184454766	184486547	157200326
511	tyrosine	0.304920546	638174868	588672624
512	tyrosylglycine	0.04649256	2595435	4748101.375
513	UDP_glucose_UDP_galactose	0.060191366	816781.25	278404.875
514	UDP_glucuronate	0.004970931	55693.5	447513.75
515	UDP_N_acetylglucosamine_galactosamine	0.004827581	2354964.125	4136357.625
516	uracil	0.008765055	37274184.5	26194980.13
517	urate	0.7674939	231163294	224154066
518	uridine	0.996040694	135154017	135189528
519	uridine_2__monophosphate__2__UMP_	0.881051116	1035988.125	991710
520	uridine_3__monophosphate__3__UMP_	0.176916177	1641238.625	1154232.25
521	uridine_5__monophosphate__UMP_	0.005892947	6796677.25	9616704.875
522	valine	0.18166592	1087106720	952131008
523	valylglutamine	0.283992972	329736.875	466446.25
524	valylglycine	0.046093978	668896	1695038.375
525	xanthine	0.123010414	122590596	108489899
526	xanthosine	0.527676937	5672888.375	6154575.875
527	xanthosine_5__monophosphate__xmp_	0.009738186	378848.25	149965
528	17.5	0.960027013	10.87761	10.98474
529	A1CF	0.433627212	84.3236625	77.374325
530	A2LD1	0.018632365	125.3943375	285.300625
531	A2LD1,TMTC4	0.350616663	19.710375	0
532	A2M	0.302725171	356.020875	412.913375
533	A2ML1	0.590616176	0.05565	0.0736475
534	A2ML1,RIMKLB	NA	0	0
535	A2ML2	0.046878007	480.5595	376.573125
536	A2ML3	0.166310637	359.7905	411.63275
537	A2ML4,PSMC5	0.789500503	784.2425	818.0215
538	A4GNT	0.464655196	0.03732125	0.054955
539	AAAS	0.215340306	7.12451625	8.84026875
540	AACS	0.366487363	1.7306325	0.68443375
541	AACS,LOC101747874	0.143510954	6.97470375	17.19530375
542	AACS,LOC101747874,TMEM132B	0.350616663	0	3.2217875
543	AADACL2	NA	0	0
544	AADACL2,MIR1754,SUCN	NA	0	0
545	AADACL2,MIR1754,SUCNR1	0.013824136	93.773625	117.2455875
546	AADACL3	0.979782685	0.15521125	0.152945
547	AADACL3,LOC768647	NA	0	0
548	AADACL4	0.290486259	0.00648125	0.01896125
549	AADACL4,C21H1orf158	NA	0	0
550	AADACL4,C21H1orf158,	NA	0	0
551	AADACL4,LOC768489	NA	0	0
552	AADACL4,LOC768489,LOC768580	NA	0	0
553	AADACL4,LOC768580	NA	0	0
554	AADAT	0.333221576	18.06805	19.718675
555	AADAT,PALLD	NA	0	0
556	AAGAB	0.049622116	4.90908125	5.92378125
557	AAK1	0.608907299	1.17166875	0.7691925
558	AAK1,LOC101748094	0.288950988	1.49865125	2.3624475
559	AAK1,LOC101748094,NF	NA	0	0
560	AAK1,LOC101748094,NFU1	NA	0	0
561	AAK1,NFU1	NA	0	0
562	AAMP	0.811557238	13.3915275	13.06722
563	AAMP,CXCR2	NA	0	0
564	AAMP,TMBIM1	NA	0	0
565	AANAT	0.137712144	0.0195875	0.00517875
566	AARS	0.161141319	46.541675	60.2682625
567	AARS,LOC427533	NA	0	0
568	AARS2	0.236316127	3.89372875	4.7688275
569	AARS2,TCTE1	NA	0	0
570	AARSD1	0.879815645	30.162125	31.9798625
571	AASDH	0.312366503	0.0903525	0.8556675
572	AASDH,PPAT	0.500310368	206.497	169.960375
573	AASDHPPT	0.081482563	2.42325375	2.83088
574	AASS	0.232915251	11.00993875	8.49436875
575	AATF	0.495281887	2.3268	2.5922475
576	AATK	0.402572116	0.18556125	0.221185
577	AATK,LOC422075	NA	0	0
578	ABAT	0.004260564	46.732325	74.0880375
579	ABAT,METTL22	NA	0	0
580	ABAT,METTL22,PMM2	NA	0	0
581	ABAT,PMM2	NA	0	0
582	ABCA1	0.188771502	8.80688375	11.23929875
583	ABCA12	0.100991413	7.99045	2.6818275
584	ABCA13	0.984100796	0.00497375	0.00490375
585	ABCA2	0.876538791	2.70385	2.80390625
586	ABCA2,LOC417293	NA	0	0
587	ABCA2,LOC417293,TMEM141	NA	0	0
588	ABCA2,TMEM141	NA	0	0
589	ABCA3,LOC101749037	0.420002019	6.35797125	7.06772375
590	ABCA3,LOC101749037,L	NA	0	0
591	ABCA3,LOC101749037,LOC770114	NA	0	0
592	ABCA4	0.142127535	0.04110625	0.02503875
593	ABCA5	0.145537315	1.71772625	2.30741875
594	ABCA5,ABCA8	NA	0	0
595	ABCA5,ABCA9	NA	0	0
596	ABCA7	0.605250602	0.04147	0.04851375
597	ABCA7,C19ORF6	NA	0	0
598	ABCA7,CNN2	NA	0	0
599	ABCA8	0.26492539	84.8135375	60.4920125
600	ABCA8,ABCA9	0.170852485	0	15.9546125
601	ABCA9	0.074641481	2.63554125	0.9536375
602	ABCB10	0.715053106	8.94630375	8.18032125
603	ABCB10,NUP133	NA	0	0
604	ABCB10,TAF5L	NA	0	0
605	ABCB11	0.011050513	31.4171375	54.4991125
606	ABCB11,SPC25	NA	0	0
607	ABCB1LA	0.353001302	14.1922125	7.077505
608	ABCB1LA,ABCB1LB	0.074798853	50.2093875	12.1534625
609	ABCB1LB	0.563431029	25.4208125	34.5561
610	ABCB6	0.88835494	1.44471	1.51925625
611	ABCB6,ATG9A	NA	0	0
612	ABCB7	0.488190569	6.405475	7.18568125
613	ABCB8	0.043182628	4.6101025	7.4406625
614	ABCB8,NOS3	0.350616663	1.5242	0
615	ABCB9	0.787540547	3.63259	3.863715
616	ABCB9,LOC101749631	NA	0	0
617	ABCC1	0.208509756	1.0138925	0.81314
618	ABCC10	0.330837251	2.58192	1.9297475
619	ABCC10,LOC101752145	0.190130965	0	0.65500875
620	ABCC13	0.336687051	12.75540875	16.25402375
621	ABCC13,RBM11	NA	0	0
622	ABCC2	0.908793755	20.24415	20.6730375
623	ABCC3	0.023512273	1.40665	2.44032875
624	ABCC3,LUC7L3	NA	0	0
625	ABCC4	0.869922247	0.5912625	0.62556875
626	ABCC5	0.473545388	16.952215	13.643185
627	ABCC5,RNPEPL1	NA	0	0
628	ABCC6	0.218628277	25.0512	21.414975
629	ABCC8	0.740497953	3.07384	3.403
630	ABCC8,KCNJ11	NA	0	0
631	ABCC9	0.419364199	1.315615	1.0110775
632	ABCD2	0.394839253	39.292325	34.8059
633	ABCD3	0.03968491	64.383175	42.1248875
634	ABCD4	0.625978538	17.1458125	16.482325
635	ABCE1	0.786373344	26.487975	27.1102
636	ABCF2	0.729047342	8.1889075	8.4527175
637	ABCF3	0.744660968	13.198725	13.9291
638	ABCF3,AP2M1	NA	0	0
639	ABCF3,AP2M1,LOC101747338	NA	0	0
640	ABCF3,LOC101747338	NA	0	0
641	ABCF3,VWA5B2	NA	0	0
642	ABCG1	0.249718839	0.33073875	0.28833875
643	ABCG2	0.698965195	49.3513375	46.8050125
644	ABCG2,BLOC1S2	NA	0	0
645	ABCG2,PKD2L1	NA	0	0
646	ABCG4	0.284436014	0.277145	0.3267675
647	ABCG4,CBL,LOC419755,PDZD3	NA	0	0
648	ABCG4,HINFP	NA	0	0
649	ABCG4,LOC419755	NA	0	0
650	ABCG4,LOC419755,PDZD3	NA	0	0
651	ABCG5	0.086341072	8.72074375	5.261745
652	ABCG8	0.055404917	2.96331375	1.92073875
653	ABHD10	0.008073487	1.84220875	2.3211425
654	ABHD10,TAGLN3	NA	0	0
655	ABHD11	0.858731298	3.40769625	3.55432625
656	ABHD11,CLDN3	NA	0	0
657	ABHD11,LOC100857937,MTMR4	NA	0	0
658	ABHD12	0.025996919	7.311675	9.09376125
659	ABHD12B	NA	0	0
660	ABHD13	0.160826685	7.30007625	8.48970375
661	ABHD14A	0.327489254	1.36330875	1.95589875
662	ABHD14A,ACY1	NA	0	0
663	ABHD14A,ACY1,SEMA3G	NA	0	0
664	ABHD17B	0.991227928	7.79880375	7.77915875
665	ABHD17B,LOC101750866	NA	0	0
666	ABHD17C	0.733811095	4.5076725	4.7073075
667	ABHD2	0.720214005	19.778625	18.1946625
668	ABHD2,FANCI	NA	0	0
669	ABHD3	0.263815458	17.83083	5.53107125
670	ABHD5	0.047269244	41.16625	29.201475
671	ABHD6	0.051687556	55.23797625	17.65830375
672	ABHD6,FLNB	NA	0	0
673	ABHD8	0.595977799	0.02932875	0.03985625
674	ABHD8,USHBP1	NA	0	0
675	ABI1	0.56940468	39.9398625	37.695925
676	ABI2	0.372509871	1.07937625	1.60122125
677	ABI2,CYP20A1	NA	0	0
678	ABI3,IGF2BP1,LOC101750432	NA	0	0
679	ABI3,LOC101750432	0.236853622	2.19905625	0.62295375
680	ABI3BP	0.444019965	0.15384125	0.1191525
681	ABL1	0.48059991	4.47519875	4.8691375
682	ABL1,EXOSC2	NA	0	0
683	ABL2	0.250548225	0.54613875	0.7113725
684	ABLIM1	0.795232523	5.6355725	5.2979125
685	ABLIM1,AFAP1L2	NA	0	0
686	ABLIM2	0.679190756	0.7004225	0.6393125
687	ABLIM3	0.099805765	0.2830675	0.40287125
688	ABLIM3,AFAP1L1	NA	0	0
689	ABP1	0.467834902	14.12313125	10.69764125
690	ABRA	0.557188816	0.009465	0.00475875
691	ABTB1	0.647531662	7.40423875	6.94459
692	ABTB1,PODXL2	NA	0	0
693	ABTB2	0.028192007	0.26058625	0.18172375
694	ACAA1	0.016256565	117.381325	47.8263
695	ACAA1,LOC420419	NA	0	0
696	ACAA2	0.000390281	112.420975	169.034125
697	ACACA	0.035957498	68.9948	132.7756875
698	ACACA,SYNRG	NA	0	0
699	ACACB	0.130336534	1.8239025	0.4296025
700	ACACB,UNG	NA	0	0
701	ACACB,USP30	NA	0	0
702	ACAD10	0.573402055	3.4702225	3.82943875
703	ACAD10,ALDH2	NA	0	0
704	ACAD11	0.23425752	80.9905	59.732675
705	ACAD11,NPHP3	NA	0	0
706	ACAD8	0.475350208	10.08888875	10.63951125
707	ACAD8,GLB1L2	NA	0	0
708	ACAD8,VPS26B	NA	0	0
709	ACAD9	0.141707344	235.352375	204.462375
710	ACAD9,LOC415976	NA	0	0
711	ACADL	0.56771188	147.9135	194.906375
712	ACADL,C7H2ORF67	0.562769652	157.7715	109.703625
713	ACADL,MYL1	NA	0	0
714	ACADS	0.037413896	20.97085	26.1926375
715	ACADS,MLEC	NA	0	0
716	ACADS,MLEC,UNC119B	NA	0	0
717	ACADS,UNC119B	NA	0	0
718	ACADSB	0.487008424	14.501875	15.540725
719	ACAN	0.312978988	0.00639625	0.01365875
720	ACAP2	0.602349417	2.463725	2.62559375
721	ACAP2,LOC101749717,XXYLT1	NA	0	0
722	ACAP2,XXYLT1	NA	0	0
723	ACAP3	0.775460139	0.46176	0.4255175
724	ACAP3,LOC101750302	NA	0	0
725	ACAT1	0.344780587	305.097125	329.307
726	ACAT1,CUL5	NA	0	0
727	ACAT2	0.072415896	411.883875	255.5085
728	ACAT2,MRPL18	NA	0	0
729	ACBD3	0.346413492	5.11831375	5.5829825
730	ACBD5	0.940649771	46.5089	46.990925
731	ACBD5,YME1L1	NA	0	0
732	ACBD6	0.304060457	7.77922625	6.4970875
733	ACBD7	0.007518577	6.22462125	1.3139225
734	ACBD7,NMT2	NA	0	0
735	ACCN1	0.81592822	0.25515125	0.28184
736	ACCN1,LOC101749945	0.350616663	0.027715	0
737	ACCN2	NA	0	0
738	ACCS	0.064864049	8.63900125	5.2891775
739	ACCS,EXT2	NA	0	0
740	ACD	0.870143944	3.9660625	3.8296175
741	ACD,LOC101748539	NA	0	0
742	ACE	0.84105495	0.0745375	0.0826175
743	ACE,KCNH6	NA	0	0
744	ACE,TANC2	NA	0	0
745	ACE2	0.743025461	4.81286375	5.176855
746	ACER1	0.314326256	0.0795	0.11275
747	ACER2	0.053845185	0.7877825	1.1124925
748	ACER3	0.192685609	3.27874125	3.82062
749	ACHE	0.64429617	0.04054875	0.0291175
750	ACLY	0.378433439	228.754625	277.98625
751	ACLY,DHX58,KAT2A,LOC772158	NA	0	0
752	ACLY,DNAJC7	NA	0	0
753	ACLY,DNAJC7,NT5C3L	NA	0	0
754	ACLY,KLHL11	NA	0	0
755	ACLY,NT5C3L	NA	0	0
756	ACMSD	0.73728087	13.38613375	12.14800625
757	ACMSD,CCNT2	NA	0	0
758	ACN9	0.16926039	10.5646125	12.7560575
759	ACO1	0.977178784	135.919375	136.3996375
760	ACO2	0.267944073	75.196175	84.3479625
761	ACOT11	0.982761886	17.6229175	17.554725
762	ACOT12	0.190742705	0.1214025	0.0274975
763	ACOT4	0.303510195	0.00677125	0.0032
764	ACOT4,C5H14ORF169	NA	0	0
765	ACOT4,LOC423247,LOC771753	NA	0	0
766	ACOT7	0.600630955	2.33211	2.05551625
767	ACOT7,CHD5	NA	0	0
768	ACOT7,ICMT	NA	0	0
769	ACOT7,RPL22	NA	0	0
770	ACOT7,TNFRSF25	NA	0	0
771	ACOT8	0.277817905	22.756445	16.8901
772	ACOT8,LOC771994	NA	0	0
773	ACOT8,TNNC2	NA	0	0
774	ACOT9	0.49779542	3.06815375	2.7371
775	ACOT9,APOO	NA	0	0
776	ACOT9,LOC101750943	NA	0	0
777	ACOX1	0.490991666	214.80725	180.55725
778	ACOX1,FBF1	NA	0	0
779	ACOX1,FBF1,MRPL38	NA	0	0
780	ACOX1,MRPL38	0.350616663	24.7625	0
781	ACOX2	0.53087266	54.180075	60.8894
782	ACOX2,FAM107A	NA	0	0
783	ACOX3	0.4048509	7.514555	8.280925
784	ACP1	0.049823364	51.8397125	62.9041125
785	ACP2	0.005184447	16.6800125	21.010925
786	ACP6	0.902335367	14.91555125	14.769575
787	ACPL2	0.644543776	6.96677375	6.12447375
788	ACPL2,LOC424816	NA	0	0
789	ACPP	0.957986229	0.08737875	0.0860525
790	ACR	0.452975678	0.11234375	0.08665375
791	ACR,ARSA	0.350616663	0	0.51366625
792	ACR,LOC769176	NA	0	0
793	ACRBP	0.321538161	0.0206	0.00722125
794	ACRC	0.002101352	0.52997875	1.72055625
795	ACRC,MTCP1NB	NA	0	0
796	ACRC,OGT	NA	0	0
797	ACSBG1	0.350616663	0.10150875	0
798	ACSBG1,WDR61	NA	0	0
799	ACSBG2	0.014140402	8.80432625	24.90141875
800	ACSF2	0.005736502	96.6445625	115.997175
801	ACSF2,EME1	NA	0	0
802	ACSF2,EME1,LOC422106	NA	0	0
803	ACSF2,EME1,MYCBPAP	NA	0	0
804	ACSF2,EPN3	NA	0	0
805	ACSF2,MYCBPAP	NA	0	0
806	ACSF3	0.004125748	3.37725125	4.98315625
807	ACSL1	0.152394188	219.5408875	144.186525
808	ACSL1,MLF1IP	NA	0	0
809	ACSL3	0.452652807	6.46942375	5.59486375
810	ACSL4	NA	0	0
811	ACSL4,LOC100858624	0.189107933	1.29947375	1.67375
812	ACSL5	0.919802868	85.6628125	87.3887125
813	ACSL5,VTI1A	NA	0	0
814	ACSL6	0.044746475	0.74894	1.24124625
815	ACSL6,LOC771537	NA	0	0
816	ACSM3	0.160836398	14.644525	16.7283625
817	ACSM4	NA	0	0
818	ACSM4,ACSM5	0.08511037	98.9209125	64.1397
819	ACSM5	NA	0	0
820	ACSS1	0.396515295	0.49031	0.5641525
821	ACSS1,C3H20ORF3	NA	0	0
822	ACSS1,C3H20ORF3,DSTN	NA	0	0
823	ACSS2	0.967873938	20.323795	20.12535
824	ACSS3	0.010713149	32.3774875	49.252025
825	ACTA1	0.506259024	0.5357775	0.64853
826	ACTA2	0.213672324	29.6683375	36.1719
827	ACTB,FBXL18,MIR3533	NA	0	0
828	ACTB,MIR3533	0.754526777	563.6835	537.163375
829	ACTBL2	0.651447705	0.03886125	0.02819375
830	ACTBL2,FBXO3,LOC415641	NA	0	0
831	ACTBL2,LOC101750458,LOC415641	NA	0	0
832	ACTBL2,LOC415641	NA	0	0
833	ACTBL2,SHANK2	NA	0	0
834	ACTC1	0.908211334	0.00593875	0.005025
835	ACTG1	0.000245389	16.4592875	23.692675
836	ACTG1,UBL7	NA	0	0
837	ACTG2	0.818258152	1.93842375	1.81114875
838	ACTG2,LOC419511,LOC771090	NA	0	0
839	ACTG2,LOC771090	NA	0	0
840	ACTL6A	0.147030465	6.35731875	7.3712925
841	ACTL9	NA	0	0
842	ACTN1	0.446400813	10.770135	9.67142125
843	ACTN1,SRSF5A	NA	0	0
844	ACTN2	0.105359747	0.27759625	0.07510375
845	ACTN4	0.032234815	19.561025	24.8762875
846	ACTN4,SAMD14	NA	0	0
847	ACTR10	0.143098684	6.25259875	3.1653325
848	ACTR10,LOC100859826	0.043014069	1.7110125	8.888
849	ACTR10,LOC100859826,PSMA3	NA	0	0
850	ACTR1A	0.231381473	14.4141875	15.473125
851	ACTR2	0.473425461	16.2476875	17.2797875
852	ACTR3	0.306285947	26.8625	29.501275
853	ACTR3B	0.287782769	5.29592	6.1569375
854	ACTR5	0.66149941	1.90274	2.0426475
855	ACTR6	0.968858314	13.0124225	12.90809125
856	ACTR6,SCYL2	NA	0	0
857	ACTR8	0.39719119	5.104905	6.018025
858	ACTR8,CHDH	NA	0	0
859	ACTR8,SELK	NA	0	0
860	ACTRT2	NA	0	0
861	ACVR1	0.311190932	12.878735	14.086825
862	ACVR1,ACVR1C	NA	0	0
863	ACVR1B	0.28459191	4.9904425	5.89012375
864	ACVR1C	0.794096256	0.05379125	0.04724125
865	ACVR1C,CYTIP	NA	0	0
866	ACVR2A	0.319453517	5.29708	6.08379875
867	ACVR2A,EPC2	NA	0	0
868	ACVR2B	0.054925383	0.20585875	0.38593625
869	ACVRL1	0.636304627	3.75522	3.492835
870	ACVRL1,ANKRD33	NA	0	0
871	ACY1	0.87257998	40.4516625	39.242625
872	ACY1,BAP1	NA	0	0
873	ACY1,BAP1,LOC100859224,PARP3,SEMA3G	NA	0	0
874	ACY1,BAP1,SEMA3G	NA	0	0
875	ACY1,LOC100859224,PARP3	NA	0	0
876	ACY1,SEMA3G	NA	0	0
877	ACYP1	0.88631447	4.05536125	4.15627875
878	ACYP1,MLH3	NA	0	0
879	ACYP1,NEK9	NA	0	0
880	ACYP2	0.136950072	6.368395	7.1871
881	ADA	0.168945774	1.792165	2.212775
882	ADA,LOC101747703	NA	0	0
883	ADA,LOC101747703,SERINC3	NA	0	0
884	ADAD1	0.755703389	0.02299125	0.0302475
885	ADAL	0.082188912	3.0889875	4.5338725
886	ADAL,LRRC49	NA	0	0
887	ADAL,LRRC49,TARSL2,TM2D3	NA	0	0
888	ADAL,TARSL2,TM2D3	NA	0	0
889	ADAL,TM2D3	0.350616663	1.5117625	0
890	ADAM10	0.93016475	17.5469	17.7787
891	ADAM11	0.583328848	0.00594125	0.0090875
892	ADAM11,DBF4B	NA	0	0
893	ADAM12	0.190582087	0.744115	0.937655
894	ADAM12,C6H10ORF90	NA	0	0
895	ADAM15	0.478091367	0.68683625	0.8723025
896	ADAM17	0.423779797	9.0336725	9.7253225
897	ADAM17,YWHAQ	NA	0	0
898	ADAM19	0.08086464	0.0806625	0.17361375
899	ADAM20	0.151452324	0.05247	0.0214325
900	ADAM22	0.642220526	0.11158125	0.13270625
901	ADAM23	0.144366732	1.9189025	4.2852825
902	ADAM23,LOC424098	NA	0	0
903	ADAM23,ZDBF2	NA	0	0
904	ADAM28	0.303689522	3.526265	2.8918075
905	ADAM32,ADAM9,LOC100857794,LOC100859804,LOC101752185	NA	0	0
906	ADAM32,ADAM9,LOC100859804,LOC101752185	NA	0	0
907	ADAM32,LOC100857794,LOC100859804,LOC101752185	0.198027757	0	0.24805
908	ADAM32,LOC100859804,	NA	0	0
909	ADAM32,LOC100859804,LOC101752185	0.113309657	0.3250925	0.7343125
910	ADAM33	0.514978602	1.20556375	1.0201375
911	ADAM33,ALMS1	NA	0	0
912	ADAM5P	0.572438548	0.099865	0.11652
913	ADAM5P,PSTK	NA	0	0
914	ADAM8	0.734160745	0.17417625	0.15789875
915	ADAM9	0.002646652	6.96121125	8.7867825
916	ADAM9,LOC100857794	NA	0	0
917	ADAMTS1	0.383237535	0.70239875	0.5397875
918	ADAMTS10	0.180725067	0.41233625	0.56642625
919	ADAMTS10,MYO1F	NA	0	0
920	ADAMTS10,MYO1F,ZNF414	NA	0	0
921	ADAMTS12	0.290206382	1.5979125	1.90116125
922	ADAMTS13,C17H9ORF7,LOC101748979	NA	0	0
923	ADAMTS13,LOC10174897	NA	0	0
924	ADAMTS13,LOC101748979	0.388820887	26.5999625	30.24685
925	ADAMTS14	0.634363068	0.11749125	0.13609625
926	ADAMTS15	0.088068717	0.36884	0.54896625
927	ADAMTS17,LYSMD4	0.837476787	5.70007625	5.514385
928	ADAMTS18	0.366266114	0.17889	0.146555
929	ADAMTS19	0.65747066	0.17553125	0.1922025
930	ADAMTS2	0.73621521	0.92086625	0.77230625
931	ADAMTS20	0.989634377	0.00815125	0.0082275
932	ADAMTS3	0.301098915	3.254655	4.28828
933	ADAMTS5	0.872011427	3.4473225	3.2165225
934	ADAMTS6	0.606794021	0.04753625	0.05785125
935	ADAMTS7	0.937445072	1.62123875	1.58724
936	ADAMTS7,SPG11	NA	0	0
937	ADAMTS8	0.253791543	0.27351875	0.2078975
938	ADAMTS9	0.648602567	2.26819625	2.0117625
939	ADAMTSL1	0.914771787	0.177395	0.1851875
940	ADAMTSL2	0.627642223	3.0104775	2.6241075
941	ADAMTSL3	0.539615559	0.08537	0.098265
942	ADAMTSL5	0.270343391	0.18791375	0.07064375
943	ADAMTSL5,GZMM,LOC100858862	NA	0	0
944	ADAMTSL5,LOC426398	NA	0	0
945	ADAP1	0.083199144	17.1260375	22.348925
946	ADAP1,COX19	NA	0	0
947	ADAP2	0.214539285	2.71592375	3.350545
948	ADAP2,ATAD5	NA	0	0
949	ADAP2,RHOT1	NA	0	0
950	ADAR	0.117079277	6.56165	8.57947
951	ADAR,LOC100857714	NA	0	0
952	ADAR,LOC100857714,LOC426902	NA	0	0
953	ADAR,LOC100857714,SLAMF1	NA	0	0
954	ADAR,LOC100857999,PBXIP1	NA	0	0
955	ADAR,LOC777372	NA	0	0
956	ADARB1	0.130289009	1.618165	3.1259075
957	ADARB1,FAM207A	NA	0	0
958	ADARB2	NA	0	0
959	ADAT1	0.132421721	5.60609375	4.19497875
960	ADAT1,CHST4,KARS	NA	0	0
961	ADAT1,CHST4,KARS,TAT	NA	0	0
962	ADAT1,CHST6,KARS,TMEM231	NA	0	0
963	ADAT1,CHST6,TMEM231	NA	0	0
964	ADAT1,KARS	NA	0	0
965	ADAT2	0.147857432	11.928615	9.86014625
966	ADC	0.173277159	1.723675	2.848925
967	ADC,NDUFS5	NA	0	0
968	ADCK1	0.404508072	2.03293	1.749325
969	ADCK1,LOC101747694	NA	0	0
970	ADCK2	0.230745071	3.8515075	4.627685
971	ADCK3	0.991165005	13.29304375	13.27034
972	ADCK3,PSEN2	NA	0	0
973	ADCY1	0.230863679	0.35910375	0.1263525
974	ADCY1,LOC420789	NA	0	0
975	ADCY10	0.39547851	0.00405375	0.00235875
976	ADCY10,LOC100858603,LOC101747355,LOC101747756,LOC101747990,LOC101751964	NA	0	0
977	ADCY10,LOC100858603,LOC101747355,LOC101747756,LOC101751964	NA	0	0
978	ADCY10,LOC101747355,	NA	0	0
979	ADCY10,LOC101747355,LOC101747756,LOC101751964	NA	0	0
980	ADCY2	0.497739405	0.039715	0.02810875
981	ADCY3	0.727849573	0.54276	0.59046
982	ADCY3,DNAJC27	NA	0	0
983	ADCY5	0.290050929	4.152965	3.10673875
984	ADCY7	0.746531485	0.90326125	0.831625
985	ADCY7,PAPD5	NA	0	0
986	ADCY8	0.326493189	0.08661875	0.10874875
987	ADCY8,LOC101749402	NA	0	0
988	ADCY9	0.026989483	3.79979375	5.24214375
989	ADCY9,SRL	NA	0	0
990	ADCYAP1	NA	0	0
991	ADCYAP1R1	0.433694834	0.01087375	0.024115
992	ADD1	0.192168643	7.77894125	9.14363
993	ADD3	0.410670917	6.6055375	5.98733625
994	ADD3,LOC101749148	NA	0	0
995	ADD3,MXI1	NA	0	0
996	ADH1C	0.294644136	290.518	95.3505
997	ADH1C,ADH5	0.350616663	0	136.8225
998	ADH1C,ADH5,ADH6,LOC100857280	0.875293792	528.55625	463.80375
999	ADH1C,ADH6,LOC100857	NA	0	0
1000	ADH1C,ADH6,LOC100857280	0.134978423	252.7955	859.345
1001	ADH1C,ADH6,LOC100857280,TRMT10A	NA	0	0
1002	ADH1C,LOC100857280	NA	0	0
1003	ADH5	0.767725258	93.6725	106.6595
1004	ADH5,ADH6,LOC100857280	NA	0	0
1005	ADH6	NA	0	0
1006	ADH6,LOC100857280	0.924219778	161.0065	176.786625
1007	ADHFE1	0.085894225	50.0314125	60.0772125
1008	ADI1	0.026149009	56.8222625	66.966675
1009	ADIPOQ	0.925462146	1.09898	1.07098625
1010	ADIPOR1	0.055356207	7.91707625	9.6448975
1011	ADIPOR1,LMOD1	NA	0	0
1012	ADIPOR2	0.172406584	22.78925	27.1167375
1013	ADIRF	0.170484709	0.0931575	0.17444875
1014	ADIRF,SNCG	NA	0	0
1015	ADK	0.317140819	290.89975	271.693
1016	ADM	0.653183087	1.23212625	1.10479625
1017	ADM2	0.914212577	0.06012125	0.0634675
1018	ADMP	0.686111099	0.0094875	0.01444125
1019	ADNP	0.112236673	9.125725	11.3611825
1020	ADNP,DPM1	NA	0	0
1021	ADNP2	0.830857262	3.750065	3.6394025
1022	ADORA1	0.928769833	0.00332625	0.003785
1023	ADORA2A	0.886321228	1.09822125	1.12868625
1024	ADORA2A,SPECC1L	NA	0	0
1025	ADORA2B	0.07909206	0.3250625	0.6080075
1026	ADORA2B,SPECC1	NA	0	0
1027	ADORA2B,TTC19	NA	0	0
1028	ADORA3	0.783707236	0.9649875	0.91345125
1029	ADPGK	0.404423292	2.07725625	2.26466125
1030	ADPRH	0.069611739	4.48201375	6.3003525
1031	ADPRHL1	0.378313784	0.03039	0.01615375
1032	ADPRHL1,DCUN1D2	NA	0	0
1033	ADPRHL2	0.574042033	6.3629375	6.749405
1034	ADPRHL2,EIF2C3	NA	0	0
1035	ADPRHL2,TEKT2	NA	0	0
1036	ADRA1A	0.350616663	0.002065	0
1037	ADRA1B	0.442404706	57.8725	49.2744125
1038	ADRA1B,TTC1	NA	0	0
1039	ADRA1D	0.475908053	1.61397625	2.20708375
1040	ADRA2A	0.089192666	0.1193775	0.20307
1041	ADRA2B	0.659259098	0.00795625	0.01139
1042	ADRA2B,GRK6,SLC34A1	NA	0	0
1043	ADRA2B,RGS14	NA	0	0
1044	ADRA2B,SLC34A1	NA	0	0
1045	ADRA2C	0.584932608	0.29145375	0.24617
1046	ADRB1	0.449474731	0.46876875	0.54475125
1047	ADRB2	0.005634544	1.3917775	2.12714375
1048	ADRBK1	0.88118392	3.8979325	3.95715
1049	ADRBK1,KDM2A	NA	0	0
1050	ADRBK1,SSH3	NA	0	0
1051	ADRBK2	NA	0	0
1052	ADRBK2,LOC101748641	0.639081047	8.80242	9.81150125
1053	ADRBK2,LOC101748641,MYO18B	0.350616663	1.02049125	0
1054	ADRBK2,MYO18B	NA	0	0
1055	ADRM1	0.899011355	42.115725	41.179325
1056	ADRM1,OSBPL2	0.350616663	5.1157875	0
1057	ADSL	0.01762172	664.827	417.693375
1058	ADSL,LOC101749840,TN	NA	0	0
1059	ADSL,LOC101749840,TNRC6B	NA	0	0
1060	ADSL,SGSM3	NA	0	0
1061	ADSS	0.976798438	4.58015875	4.598865
1062	ADSSL1	0.02956671	4.2244975	5.6952875
1063	AEBP2	0.035851851	3.003475	3.61119375
1064	AEBP2,PLEKHA5	NA	0	0
1065	AEN	0.148113208	2.0977725	1.35291125
1066	AEN,MIR1720	NA	0	0
1067	AEN,MIR1720,MIR7-2	NA	0	0
1068	AES	0.481238675	32.368875	23.9242875
1069	AES,LOC100858505	0.447514324	7.3305875	15.68895
1070	AES,LOC100858505,LOC101750616	NA	0	0
1071	AES,LOC101750616	0.881366483	6.43625	5.1795625
1072	AFAP1	0.110321558	0.700755	1.3869575
1073	AFAP1L1	0.03142624	1.19215625	1.85772875
1074	AFAP1L1,GRPEL2	NA	0	0
1075	AFAP1L1,PCYOX1L	NA	0	0
1076	AFAP1L2	0.680157823	2.35962875	2.538595
1077	AFF1	0.391592456	7.99777875	9.41263625
1078	AFF2	0.554204307	1.6319	2.089835
1079	AFF3	0.173715973	0.0120025	0.02508875
1080	AFF4	0.166983054	3.3449725	3.9758575
1081	AFF4,LOC100858054,LOC100858325	NA	0	0
1082	AFG3L2	0.166882837	16.6496875	19.1157875
1083	AFMID	0.063438472	59.03195	74.70525
1084	AFMID,ARL16	NA	0	0
1085	AFMID,SYNGR2	NA	0	0
1086	AFP	0.491766437	0.028225	0.01618875
1087	AFTPH	0.787824125	9.58926125	9.8509275
1088	AGA	0.367934371	16.3030125	17.84825
1089	AGAP1	0.99591627	2.3389025	2.34051
1090	AGAP3	0.042191708	7.96295625	13.59927875
1091	AGBL1	0.62041798	0.02489625	0.03060875
1092	AGBL2	0.062987697	0.05430875	0.02526125
1093	AGBL2,CABP2	NA	0	0
1094	AGBL2,CABP2,FNBP4	NA	0	0
1095	AGBL2,CABP2,FNBP4,NUP160	NA	0	0
1096	AGBL2,FNBP4	NA	0	0
1097	AGBL2,FNBP4,MTCH2,NUDT8,NUP160	NA	0	0
1098	AGBL2,FNBP4,NUP160	NA	0	0
1099	AGBL2,MTCH2,NUDT8	NA	0	0
1100	AGBL2,NUP160	NA	0	0
1101	AGBL3	0.104402284	0.01761125	0.034895
1102	AGBL4	0.872520176	0.021785	0.0202975
1103	AGBL4,BEND5	NA	0	0
1104	AGBL5	0.553459727	0.37243375	0.4950975
1105	AGBL5,EIF2B4	NA	0	0
1106	AGFG1	0.188310234	49.3151	41.18005
1107	AGFG1,LOC101747462	NA	0	0
1108	AGGF1	0.447787343	5.91208375	5.230085
1109	AGK	0.024647989	5.7338575	8.39603625
1110	AGK,LOC101749817	NA	0	0
1111	AGK,SSBP1,WEE2	NA	0	0
1112	AGK,WEE2	0.350616663	0.82228	0
1113	AGMAT	0.006940411	44.0937	63.5209375
1114	AGMAT,CASP9	NA	0	0
1115	AGMAT,CDA	NA	0	0
1116	AGMAT,PINK1	NA	0	0
1117	AGMO	0.605708682	17.751355	19.71352125
1118	AGPAT1	0.170825052	0	0.00591875
1119	AGPAT2	0.299889151	15.7070625	19.0581125
1120	AGPAT2,LOC100858649	NA	0	0
1121	AGPAT3	0.857888571	31.75515	30.7587625
1122	AGPAT3,TRAPPC10	NA	0	0
1123	AGPAT4	0.055501791	9.73633625	6.62599125
1124	AGPAT5	0.123521663	4.43552375	5.135675
1125	AGPAT5,TMEM14A	NA	0	0
1126	AGPAT6	0.238021006	8.868755	6.94648125
1127	AGPAT6,GOLGA7	NA	0	0
1128	AGPAT6,LOC395787	0.350616663	0	2.1953375
1129	AGPAT9	0.296278107	8.6165375	6.90074625
1130	AGPAT9,LOC422609	NA	0	0
1131	AGPHD1	0.231494888	5.13010625	6.37033375
1132	AGPHD1,CHRNA5,PSMA4	NA	0	0
1133	AGPHD1,IREB2	NA	0	0
1134	AGPHD1,IREB2,PSMA4	NA	0	0
1135	AGPHD1,PSMA4	NA	0	0
1136	AGPS	0.137487773	3.91352375	5.02427375
1137	AGPS,LOC101749496	0.350616663	0.5983825	0
1138	AGR2	0.064275065	0.4976525	1.46042125
1139	AGR3	0.008014409	0.28899125	0.09157375
1140	AGR3,LOC101749210	0.097970079	0	0.1194275
1141	AGRN	0.019988423	6.45231125	8.906515
1142	AGRP	0.960245581	0.010115	0.00941375
1143	AGT	0.82365429	312.32175	303.392125
1144	AGTPBP1	0.283707672	0.1455325	0.19056
1145	AGTR1	0.743755571	0.45078375	0.4155175
1146	AGTR2	0.056135757	0.55254125	0.33195875
1147	AGTRAP	0.109697189	7.551505	9.00660375
1148	AGTRAP,CLCN6,LOC100859440	NA	0	0
1149	AGTRAP,LOC100859440	NA	0	0
1150	AGXT	0.420708568	20.90085	24.3027375
1151	AGXT2	0.086086027	20.0682625	25.486975
1152	AGXT2L1	0.565671829	175.803525	150.1316
1153	AGXT2L1,COL25A1	NA	0	0
1154	AGXT2L2	0.51694855	1.7291325	2.07152125
1155	AGXT2L2,COL23A1	NA	0	0
1156	AHCTF1,LOC101748750	0.353515476	1.7044275	0.87404625
1157	AHCTF1,LOC101748750,	NA	0	0
1158	AHCTF1,LOC101748750,MIR1717	NA	0	0
1159	AHCY	0.34824535	474.2855	442.45725
1160	AHCYL1	0.813629968	24.0172125	24.6321625
1161	AHCYL2	0.473936309	3.4407975	3.59897375
1162	AHI1	0.32987308	0.59027125	0.75156875
1163	AHR	0.880615	13.95555375	14.4133375
1164	AHR,LOC101749298	NA	0	0
1165	AHRR	0.5166865	0.033585	0.0209325
1166	AHRR,LOC101748694	NA	0	0
1167	AHSA1	0.218337444	34.0802125	27.6331375
1168	AHSA2	0.118409092	9.65005375	8.0139275
1169	AHSA2,LOC421195	NA	0	0
1170	AHSG	0.450266376	9184.885	8047.41125
1171	AHSG,EIF4G1	NA	0	0
1172	AHSG,FETUB	0.350616663	0	1125.37625
1173	AHSG,HRG	NA	0	0
1174	AICDA	0.229102722	0.040665	0
1175	AICDA,MFAP5	NA	0	0
1176	AIDA	0.00353965	2.31377625	3.2479525
1177	AIFM1	0.011719405	24.4804875	31.23815
1178	AIFM2	0.740885111	2.96571	3.09941
1179	AIFM3	0.175719637	0.09589875	0.0647925
1180	AIFM3,LOC100858995	0.350616663	0	0.01762
1181	AIG1	0.85484379	40.9345125	42.1234375
1182	AIM1	0.522565447	0.0798875	0.10537
1183	AIM1,LOC101750653	NA	0	0
1184	AIM1L	0.549689184	0.00281625	0.00481625
1185	AIMP1	0.15447483	22.7921375	25.1388
1186	AIMP1,LOC101750941	NA	0	0
1187	AIMP2	0.851427403	13.998175	14.4203875
1188	AIP	0.831955298	2.74878625	2.87109125
1189	AIP,NLRP3	NA	0	0
1190	AIPL1	0.068051624	0.0589375	0.12206125
1191	AIPL1,BTK,TAF7	NA	0	0
1192	AIPL1,BTK,TAF7,TIMM8A	NA	0	0
1193	AIPL1,GLA,TAF7,TIMM8A	NA	0	0
1194	AIPL1,TAF7	0.350616663	1.618825	0
1195	AIPL1,TAF7,TIMM8A	NA	0	0
1196	AIRE	0.350616663	0.09762875	0
1197	AIRE,LOC424740	NA	0	0
1198	AIRE,LOC424740,MIR16	NA	0	0
1199	AIRE,LOC424740,MIR1630	0.736598031	29.3761375	31.6325875
1200	AIRE,LOC424740,MIR1630,RN5S	0.350616663	0	2260.8625
1201	AIRE,LOC424740,MIR1630,SLC35G2	NA	0	0
1202	AIRE,LOC424740,SLC35G2	NA	0	0
1203	AIRE,MIR1630	NA	0	0
1204	AJAP1	0.937998778	0.0020925	0.00225375
1205	AK1	0.456671152	1.44800375	1.22739375
1206	AK1,DPM2	NA	0	0
1207	AK1,DPM2,ENG,FAM102A	NA	0	0
1208	AK1,ENG	NA	0	0
1209	AK1,ST6GALNAC4	NA	0	0
1210	AK1,ST6GALNAC6	NA	0	0
1211	AK2	0.976285842	26.9011625	26.8267125
1212	AK2,RNF19B	NA	0	0
1213	AK3	0.918541926	214.99575	211.751375
1214	AK4	0.351884765	63.3884875	73.052225
1215	AK5	0.020359915	0.01346375	0
1216	AK7	0.698049583	0.0160825	0.01958
1217	AK7,C5H14ORF129	NA	0	0
1218	AK7,PAPOLA	NA	0	0
1219	AK8	0.231358234	0.11370375	0.06926
1220	AK8,DDX31	NA	0	0
1221	AKAP1	0.327427115	14.05280125	15.99585
1222	AKAP1,NF1	NA	0	0
1223	AKAP10	0.413867623	6.24847	6.7088275
1224	AKAP10,NLE1	NA	0	0
1225	AKAP11	0.204953199	1.67187875	2.03962625
1226	AKAP12	0.671515571	0.56710375	0.4700025
1227	AKAP13	0.337497154	2.15093125	1.6724325
1228	AKAP13,LOC101752214	0.170483433	0	0.5790875
1229	AKAP14	0.350616663	0	0.00908625
1230	AKAP17A	0.541300031	4.25839375	3.99754625
1231	AKAP17A,ASMT	NA	0	0
1232	AKAP2	0.477579769	1.92962375	1.700815
1233	AKAP2,SLC46A2	NA	0	0
1234	AKAP5	0.81073566	0.32058875	0.25688375
1235	AKAP5,MTHFD1	0.299486381	168.572125	99.825625
1236	AKAP6	0.069466792	0.03131875	0.05522625
1237	AKAP7	0.641574667	2.1416025	2.0282625
1238	AKAP8	0.025221127	4.043085	5.627855
1239	AKAP8,AKAP8L	NA	0	0
1240	AKAP8,RASAL3	NA	0	0
1241	AKAP8L	0.669211017	10.30614	9.87127125
1242	AKAP8L,WIZ	NA	0	0
1243	AKAP9	0.19825389	8.05272375	11.3028625
1244	AKD1	0.877312609	0.01856625	0.01689125
1245	AKIP1	0.042019415	2.5401425	3.4115
1246	AKIRIN2	0.002552374	27.104125	18.811525
1247	AKNAD1	0.714020096	0.3538675	0.32292375
1248	AKR1A1	0.080780103	48.8745375	62.029125
1249	AKR1A1,NASP	NA	0	0
1250	AKR1B1,AKR1B10	NA	0	0
1251	AKR1B1,AKR1B10,ENSGALG00000019284	NA	0	0
1252	AKR1B10	0.346558479	0.49814375	0.5982775
1253	AKR1B1L	0.48535879	7.61749	10.16846625
1254	AKR1B1L,LOC418169	NA	0	0
1255	AKR1B1L,LOC418169,LOC418170	NA	0	0
1256	AKR1B1L,LOC418169,LOC418170,LOC425137	NA	0	0
1257	AKR1B1L,LOC418169,LOC425137	NA	0	0
1258	AKR1B1L,LOC418170	0.350616663	6.1218875	0
1259	AKR1B1L,LOC418170,LOC425137	NA	0	0
1260	AKR1B1L,LOC425137	0.350616663	0	1.7132375
1261	AKR1D1	0.562615467	82.97	93.1571875
1262	AKR7A2	0.339059442	242.257375	223.52875
1263	AKR7A2,CAPZB	NA	0	0
1264	AKR7A2,EMC1	NA	0	0
1265	AKT1	0.49554704	15.15280875	13.8424075
1266	AKT1,LOC101750390	NA	0	0
1267	AKT3	0.230930393	0.46805375	0.36828875
1268	AKTIP	0.043454274	6.29169	7.5889875
1269	ALAS1	0.079556739	64.0179875	30.6226375
1270	ALB	0.468755157	93920.175	86757.65
1271	ALC	NA	0	0
1272	ALCAM	0.295515576	0.33523875	0.5301325
1273	ALDH18A1	0.112756356	14.22157875	20.58015
1274	ALDH18A1,LOC100857412	NA	0	0
1275	ALDH18A1,LOC100857412,TCTN3	NA	0	0
1276	ALDH1A1	0.842358521	239.4165625	247.038375
1277	ALDH1A2	0.166621562	2.92147375	1.451495
1278	ALDH1A3	0.486384143	1.2356325	0.92314125
1279	ALDH1A3,LOC101750259,LRRK1	NA	0	0
1280	ALDH1L2	0.46004919	0.10403875	0.07462875
1281	ALDH1L2,LOC100857360	NA	0	0
1282	ALDH2	0.748601096	543.606	556.731
1283	ALDH2,MAPKAPK5	NA	0	0
1284	ALDH3A2	0.998656229	153.704275	153.6735
1285	ALDH3A2,ULK2	NA	0	0
1286	ALDH3B1	0.292641025	0.5739525	0.4513925
1287	ALDH3B1,LOC428812	NA	0	0
1288	ALDH3B1,LOC428812,LOC769478	NA	0	0
1289	ALDH3B1,LOC428812,LOC769478,NDUFS8	NA	0	0
1290	ALDH3B1,LOC428812,LOC769478,TCIRG1	NA	0	0
1291	ALDH3B1,LOC769478	NA	0	0
1292	ALDH3B1,LOC769478,NDUFS8	NA	0	0
1293	ALDH4A1	0.041152498	67.08605	92.9631625
1294	ALDH4A1,IFFO2	NA	0	0
1295	ALDH5A1	0.160375006	44.8698125	54.039975
1296	ALDH6A1	0.013152507	54.9103875	74.791625
1297	ALDH6A1,ENTPD5	NA	0	0
1298	ALDH7A1	0.24546375	251.2525	296.206375
1299	ALDH8A1	0.169077865	63.56405	85.26135
1300	ALDH8A1,HBS1L	NA	0	0
1301	ALDH9A1	0.019761068	251.577125	365.452125
1302	ALDH9A1,NUF2	NA	0	0
1303	ALDH9A1,TMCO1	NA	0	0
1304	ALDOB	0.572346441	8166.63	8719.81125
1305	ALDOB,C9ORF125	NA	0	0
1306	ALDOB,MRPL50	NA	0	0
1307	ALDOC	0.09351186	2.73628	0
1308	ALDOC,KIAA0100	NA	0	0
1309	ALDOC,KIAA0100,PIGS	NA	0	0
1310	ALDOC,KIAA0100,PIGS,SPAG5	NA	0	0
1311	ALDOC,PIGS	0.082040297	10.5249	17.989625
1312	ALDOC,PIGS,SPAG5	NA	0	0
1313	ALDOC,PIGS,UNC119	NA	0	0
1314	ALG1	0.380191928	12.83062125	10.12866875
1315	ALG1,NDUFB6	NA	0	0
1316	ALG10	0.232198791	4.88234625	5.5108
1317	ALG11	0.046531455	4.1032525	5.102145
1318	ALG12	0.002148978	14.522025	21.1128
1319	ALG13	0.414999378	2.9444375	3.26502375
1320	ALG14	0.980859595	4.1764625	4.22902625
1321	ALG14,CNN3	0.25761445	38.1051	16.454925
1322	ALG2	0.960510322	11.470005	11.55485
1323	ALG3	0.989128667	5.89422125	5.91084875
1324	ALG3,ECE2	0.350616663	0.69528375	0
1325	ALG3,LOC770265	NA	0	0
1326	ALG5	0.354082067	10.73469	9.32359875
1327	ALG5,FAM48A	0.350616663	0	2.227325
1328	ALG6	0.003744479	5.44761625	7.55399125
1329	ALG8	0.107432717	4.10609125	6.35128875
1330	ALG8,KCTD21	0.350616663	0.79978125	0
1331	ALG8,LOC101748650,THRSP	0.350616663	111.723625	0
1332	ALG9	0.020505549	12.525825	14.4845625
1333	ALG9,CRYAB	NA	0	0
1334	ALG9,FDXACB1	NA	0	0
1335	ALG9,VWA5A	NA	0	0
1336	ALK	0.12867415	0.03114125	0.06286875
1337	ALKBH1	0.693119664	4.12015625	4.25518125
1338	ALKBH1,SNW1	NA	0	0
1339	ALKBH2	0.149873629	2.78919875	3.4486125
1340	ALKBH2,SVOP	NA	0	0
1341	ALKBH3	0.246909291	1.70870125	1.89227625
1342	ALKBH3,HSD17B12	NA	0	0
1343	ALKBH4	0.399149368	1.76178375	2.07934375
1344	ALKBH4,RASA4	NA	0	0
1345	ALKBH5	0.029450503	7.8430425	10.015015
1346	ALKBH5,LLGL1	NA	0	0
1347	ALKBH5,MYO15A	NA	0	0
1348	ALKBH8	0.57289121	1.4700425	1.6550325
1349	ALKBH8,CWF19L2	NA	0	0
1350	ALMS1	0.21092327	1.09536125	1.4381575
1351	ALOX5	0.64723466	1.5536525	1.44934375
1352	ALOX5,MARCH8	NA	0	0
1353	ALOX5AP	0.007096616	3.13462	1.95363625
1354	ALOX5AP,USPL1	NA	0	0
1355	ALOXE3	0.55551034	0.00579625	0.002905
1356	ALPI	0.812392329	0.45382125	0.50701375
1357	ALPI,ALPP	NA	0	0
1358	ALPI,ALPP,DIS3L2	NA	0	0
1359	ALPI,DIS3L2	NA	0	0
1360	ALPK1	0.823984994	0.3567075	0.3319775
1361	ALPK2	0.515429384	0.0181475	0.03161375
1362	ALPK3	0.514064126	0.37075875	0.42095625
1363	ALPL	0.944150462	1.92370625	1.877905
1364	ALPP	0.447722087	0.61335	0.784775
1365	ALPP,DIS3L2	NA	0	0
1366	ALS2	0.235696721	3.7856925	4.53589
1367	ALS2,MPP4	NA	0	0
1368	ALS2CL,MIR1639	0.643439584	2.62518625	2.969065
1369	ALS2CL,MIR1639,SNAP47	NA	0	0
1370	ALS2CR8	0.00588986	0.27503625	0.69471375
1371	ALX1	NA	0	0
1372	ALX3	0.68366402	0.01915125	0.014055
1373	ALX4	0.350616663	0.00648125	0
1374	ALYREF	0.652420949	21.634175	22.6252125
1375	ALYREF,ARHGDIA	NA	0	0
1376	ALYREF,MAFG,PCYT2	NA	0	0
1377	ALYREF,PCYT2	NA	0	0
1378	AMACR	0.172452658	37.8622125	48.0067125
1379	AMBP	0.94611794	1275.75875	1234.45
1380	AMBP,RABL6	0.629256364	844.005	1142.44875
1381	AMBRA1	0.081315521	4.48249	5.29159
1382	AMBRA1,CHRM4	NA	0	0
1383	AMBRA1,HARBI1	NA	0	0
1384	AMD1	0.052083928	4.72503	7.31089875
1385	AMD1,GTF3C6	NA	0	0
1386	AMDHD1	0.148457088	132.5926	97.3452
1387	AMDHD1,SNRPF	NA	0	0
1388	AMDHD2	0.139251505	3.3247875	4.0710225
1389	AMDHD2,ATP6V0C	NA	0	0
1390	AMDHD2,C14H8ORF33	NA	0	0
1391	AMDHD2,C14H8ORF33,LOC770260	NA	0	0
1392	AMER3	0.019371232	0.029925	0.00867125
1393	AMFR	0.235957318	28.7785125	33.3829125
1394	AMFR,NUDT21	NA	0	0
1395	AMH	0.49661567	0.1585275	0.13359
1396	AMH,SF3A2	NA	0	0
1397	AMICA1	0.024331588	3.11847875	1.841895
1398	AMICA1,MPZL2	NA	0	0
1399	AMICA1,SCN2B	NA	0	0
1400	AMICA1,SCN4B	NA	0	0
1401	AMIGO2	0.020625853	0.87445125	0.59454875
1402	AMIGO3	0.255751155	0.03530125	0.0247175
1403	AMIGO3,GMPPB	NA	0	0
1404	AMMECR1	0.270872891	1.304905	1.54068
1405	AMMECR1L	0.074063542	4.05279	5.01264625
1406	AMMECR1L,POLR2D	NA	0	0
1407	AMMECR1L,SAP130	NA	0	0
1408	AMN	0.01260245	3.16827875	7.28379625
1409	AMN1	0.25714402	0.67301125	0.8149575
1410	AMOT	0.5005451	3.34007	2.8717825
1411	AMOTL1	0.572535676	0.40218625	0.4316825
1412	AMOTL2	0.423714378	2.0096875	1.52769375
1413	AMPD1	0.700172629	0.06361125	0.05388625
1414	AMPD1,BCAS2,DENND2C	NA	0	0
1415	AMPD1,BCAS2,DENND2C,NRAS	NA	0	0
1416	AMPD1,BCAS2,DENND2C,TRIM33	NA	0	0
1417	AMPD1,CSDE1	NA	0	0
1418	AMPD1,DENND2C	NA	0	0
1419	AMPD1,NRAS	NA	0	0
1420	AMPD2	0.085385491	5.21071625	5.9335375
1421	AMPD3	0.08830836	0.107245	0.24480375
1422	AMPH	0.019079921	0.87059	1.97963875
1423	AMPH,LOC101751400,LOC101751457,LOC776580	NA	0	0
1424	AMPH,LOC776580	NA	0	0
1425	AMPH,LOC776593	NA	0	0
1426	AMT	0.625056465	31.0026625	26.5012625
1427	AMT,DAG1	NA	0	0
1428	AMT,DAG1,UBA7	NA	0	0
1429	AMT,IP6K1	NA	0	0
1430	AMT,IP6K1,UBA7	NA	0	0
1431	AMT,LOC101751202	NA	0	0
1432	AMT,LOC101751202,UBA7	NA	0	0
1433	AMT,UBA7	NA	0	0
1434	AMY1A	NA	0	0
1435	AMY1A,LOC768251	0.649603784	53.1404125	59.3373
1436	AMY1A,LOC768251,RNPC	NA	0	0
1437	AMY1A,LOC768251,RNPC3	0.914362743	6.5781875	5.629725
1438	AMY1A,RNPC3	NA	0	0
1439	AMY2A	0.814347103	1.54324625	1.66834
1440	AMY2A,LOC101751584	NA	0	0
1441	AMYP	NA	0	0
1442	AMZ1	0.732133339	0.0169275	0.02250875
1443	ANAPC1	0.378428227	3.85918	4.7155925
1444	ANAPC10	0.827477563	1.63719375	1.52213875
1445	ANAPC10,OTUD4	NA	0	0
1446	ANAPC13	0.7098766	4.71027875	5.00655625
1447	ANAPC13,TMEM41A	NA	0	0
1448	ANAPC15	0.736768943	41.4522875	39.3010625
1449	ANAPC16	0.326459766	15.48825	17.8190375
1450	ANAPC2	0.137226805	4.796435	5.656715
1451	ANAPC2,C9ORF167	NA	0	0
1452	ANAPC2,C9ORF167,TPRN	NA	0	0
1453	ANAPC2,TPRN	NA	0	0
1454	ANAPC4	0.278529443	3.015835	3.7718225
1455	ANAPC4,PI4K2B	NA	0	0
1456	ANAPC4,ZCCHC4	0.350616663	0	1.0155025
1457	ANAPC5	0.331250934	13.7223225	16.0903125
1458	ANAPC5,CAMKK2	NA	0	0
1459	ANAPC5,KDM2B	NA	0	0
1460	ANAPC7	0.373060258	4.3722425	5.15517375
1461	ANAPC7,ARPC3	NA	0	0
1462	ANAPC7,ARPC3,GPN3	NA	0	0
1463	ANG	0.366399565	2.8416325	0.8632075
1464	ANG,RSFR	0.445201775	53.2773125	40.759925
1465	ANGEL1	0.184002718	6.60528625	7.89130125
1466	ANGEL2	0.687856041	5.575585	5.8456425
1467	ANGPT1	0.991817199	0.70907	0.71046875
1468	ANGPT2	0.371982943	2.22922875	1.59479125
1469	ANGPT4	0.432824846	3.02664625	2.5340775
1470	ANGPT4,C20H20ORF54	NA	0	0
1471	ANGPTL1	0.750869051	0.02944125	0.02557875
1472	ANGPTL2	0.035965085	7.532505	4.72098
1473	ANGPTL3	0.010406767	87.3276	141.8665
1474	ANGPTL4	0.270960912	11.1391325	25.36752875
1475	ANGPTL4,RAB11B	NA	0	0
1476	ANGPTL5	NA	0	0
1477	ANGPTL6	0.056828955	0.03282375	0.2080925
1478	ANGPTL6,LOC100857922	NA	0	0
1479	ANGPTL6,LOC100857922,LOC426257	NA	0	0
1480	ANGPTL6,LOC100857922,LOC426257,TBL2	NA	0	0
1481	ANGPTL6,LOC426257	NA	0	0
1482	ANGPTL7	0.394909011	0.00729125	0.00320375
1483	ANK1	0.902555488	0.32159625	0.33779375
1484	ANK2	0.478073091	0.1157875	0.19733875
1485	ANK3	0.048083331	9.21835375	14.1211625
1486	ANKDD1A	0.08430203	0.6374425	0
1487	ANKDD1B	0.122292616	0.22221125	0.3368525
1488	ANKFN1	0.350616663	0.00127625	0
1489	ANKFY1	0.31278376	9.83650125	11.4392475
1490	ANKFY1,UBE2G1	NA	0	0
1491	ANKFY1,ZZEF1	NA	0	0
1492	ANKH	0.435280077	33.604075	39.8173
1493	ANKH,LOC101750709	NA	0	0
1494	ANKHD1	NA	0	0
1495	ANKHD1,LOC100858407	0.757204086	5.64766	5.97681875
1496	ANKIB1	0.035830198	2.31294375	3.28181625
1497	ANKK1	NA	0	0
1498	ANKLE1	0.173919002	0.363245	0.51363125
1499	ANKLE1,BABAM1	NA	0	0
1500	ANKLE1,DDA1	NA	0	0
1501	ANKLE1,MRPL34	NA	0	0
1502	ANKLE2	0.089584145	4.865485	5.99606
1503	ANKLE2,GOLGA3	NA	0	0
1504	ANKMY1	0.024202202	1.8228175	2.78563125
1505	ANKMY2	0.091434661	6.03678375	7.0514275
1506	ANKRA2	0.028453154	9.917855	13.70133
1507	ANKRD1	0.093957355	0.019065	0.05143625
1508	ANKRD10	0.401479064	6.986905	8.0155925
1509	ANKRD11	0.342998269	4.31621625	5.169465
1510	ANKRD12	0.400735178	2.27261625	1.84832
1511	ANKRD12,TWSG1	0.350616663	0	0.7416625
1512	ANKRD13A	0.600141609	12.7218925	13.845425
1513	ANKRD13B	0.649300043	0.10956125	0.12562625
1514	ANKRD13B,TAOK1	NA	0	0
1515	ANKRD13C	0.199386073	3.15459625	3.68542125
1516	ANKRD16	0.065363572	1.7766725	2.66591875
1517	ANKRD16,GDI2	NA	0	0
1518	ANKRD16,GDI2,SLC35B4	NA	0	0
1519	ANKRD17	0.677539804	5.6407275	5.98421125
1520	ANKRD17,COX18	NA	0	0
1521	ANKRD2	0.940521829	0.16438375	0.16095625
1522	ANKRD2,C10ORF65	NA	0	0
1523	ANKRD2,C10ORF65,UBTD1	NA	0	0
1524	ANKRD2,UBTD1	NA	0	0
1525	ANKRD22	0.088234073	0.41819875	2.21633875
1526	ANKRD24	0.191240724	0.00511375	0
1527	ANKRD24,CREB3L3	NA	0	0
1528	ANKRD26	0.169451814	0.8509175	1.29906625
1529	ANKRD26,CTTNBP2	NA	0	0
1530	ANKRD27	0.376418423	3.6908925	4.246425
1531	ANKRD28	0.744765284	5.378575	5.08366875
1532	ANKRD29	0.63786927	0.04051375	0.0494425
1533	ANKRD29,NPC1	NA	0	0
1534	ANKRD31	0.019049088	0.7531125	1.71435875
1535	ANKRD32	0.000332622	1.13974	1.97688125
1536	ANKRD33	0.031589934	0.0667625	0.16775875
1537	ANKRD33B	0.599684075	0.126395	0.17598125
1538	ANKRD34B	0.7351109	0.57672125	0.61632875
1539	ANKRD34B,LOC100859442	NA	0	0
1540	ANKRD34B,LOC100859442,LOC768418	NA	0	0
1541	ANKRD34C	0.350616663	0.0063775	0
1542	ANKRD34C,TMED3	NA	0	0
1543	ANKRD40	0.421061656	1.56092875	1.37613125
1544	ANKRD42	0.202262433	0.38680375	0.7561725
1545	ANKRD44	0.494643954	3.61190375	3.4296625
1546	ANKRD44,C7H2ORF66,PGAP1	NA	0	0
1547	ANKRD44,PGAP1	NA	0	0
1548	ANKRD46	0.024997223	6.47624875	7.63747875
1549	ANKRD46,LOC101748835	NA	0	0
1550	ANKRD47	0.657249985	2.93336125	3.4190525
1551	ANKRD47,NDUFA7	NA	0	0
1552	ANKRD49	0.664320985	4.747105	5.0401425
1553	ANKRD49,LOC101751913	NA	0	0
1554	ANKRD50	0.710993522	1.14732375	1.2534825
1555	ANKRD52	0.611179383	0.5563025	0.6541025
1556	ANKRD52,CS	NA	0	0
1557	ANKRD52,RNF41	NA	0	0
1558	ANKRD54	0.569817289	2.80233375	3.06535875
1559	ANKRD54,LOC100858286	NA	0	0
1560	ANKRD55	0.545629839	0.01233625	0.00913125
1561	ANKRD6	0.106414237	0.46449	0.7424225
1562	ANKRD60	0.227323566	0.0897825	0.13276375
1563	ANKRD60,PPP4R1L	0.350616663	0.42608875	0
1564	ANKRD9	0.578696761	9.0966275	12.51370125
1565	ANKS1A	0.528087701	2.043445	2.17588625
1566	ANKS1A,UHRF1BP1	NA	0	0
1567	ANKS1B	0.314839366	0.15553375	0.11981875
1568	ANKS1B,LOC769249	NA	0	0
1569	ANKS3	0.935472701	3.23225125	3.1862
1570	ANKS4B	0.741980056	0.49408	0.4473925
1571	ANKS6	0.42477788	0.9415125	1.105795
1572	ANKZF1	0.998280971	3.602245	3.60124375
1573	ANKZF1,LOC100858626	NA	0	0
1574	ANKZF1,STK16	NA	0	0
1575	ANLN	0.019182994	0.4111725	1.215685
1576	ANO1	0.281734432	5.43045625	7.3367275
1577	ANO1,FADD	NA	0	0
1578	ANO10	0.672689317	1.817185	1.70603125
1579	ANO2	0.165039656	0.01431	0.02534125
1580	ANO2,VWF	NA	0	0
1581	ANO3	0.120429501	0.0479475	0.10487125
1582	ANO4	0.856622021	0.01597625	0.01414375
1583	ANO5	0.007169959	1.749275	2.60063625
1584	ANO6	0.969659519	0.0361325	0.03695625
1585	ANO8	0.230350876	0.44035875	0.62736
1586	ANO8,CILP2	NA	0	0
1587	ANO9	0.132069038	0.27365875	0.43703125
1588	ANP32A	0.318317072	77.809075	66.3893125
1589	ANP32B	0.365513516	17.765425	20.16835
1590	ANP32E	0.390129276	36.58735	39.367225
1591	ANPEP	0.194074413	109.43875	83.0916875
1592	ANPEP,AP3S2	NA	0	0
1593	ANPEP,GNRHR	NA	0	0
1594	ANPEP,MESP2	NA	0	0
1595	ANTXR1	0.51926016	0.59562	0.54225125
1596	ANTXR2	0.228267786	15.2359125	17.75875
1597	ANTXRL	0.192348455	1.50740875	1.1578075
1598	ANTXRL,ANXA8	NA	0	0
1599	ANXA1	0.614067694	1.35283125	1.58394375
1600	ANXA10	0.982782761	0.01320625	0.01347875
1601	ANXA11	0.279697673	9.42451875	10.66728375
1602	ANXA13	0.057993563	6.64453125	11.2430025
1603	ANXA13,KLHL38	NA	0	0
1604	ANXA2	0.782465592	10.32772125	9.67475625
1605	ANXA2,NARG2	NA	0	0
1606	ANXA5	0.044098479	299.200125	403.686875
1607	ANXA6	0.960180271	23.99190875	23.7064625
1608	ANXA6,CCDC69	NA	0	0
1609	ANXA6,TNIP1	NA	0	0
1610	ANXA7	0.312304153	21.3086875	23.080625
1611	ANXA8	0.546603502	0.41993875	0.67482625
1612	AOAH	0.067404184	0.627225	0.49918125
1613	AOC3	0.04017605	12.98463375	9.12461
1614	AOC3,CNTD1,LOC100857298,PSME3	NA	0	0
1615	AOC3,IFI35,LOC100857298	NA	0	0
1616	AOC3,LOC100857298	NA	0	0
1617	AOC3,LOC100857298,PSME3	NA	0	0
1618	AOC3,PSME3	NA	0	0
1619	AOC3,PSME3,RPL27	NA	0	0
1620	AOX1	0.58648971	1.39695875	1.06864125
1621	AOX1,AOX2P	NA	0	0
1622	AOX1,AOX2P,BZW1	NA	0	0
1623	AOX1,AOX2P,BZW1,SGOL2	NA	0	0
1624	AOX1,SGOL2	NA	0	0
1625	AOX2P	0.258548289	0.1320225	0.29046375
1626	AOX2P,BZW1	NA	0	0
1627	AP1AR	0.825613819	14.66716	15.261
1628	AP1B1	0.057736278	7.411955	9.03878375
1629	AP1G1	0.350616663	1.4547375	0
1630	AP1G1,PHLPP2	0.049217638	13.35175	18.6341375
1631	AP1G1,PHLPP2,TAT	NA	0	0
1632	AP1M1	0.323241578	8.50888625	9.27164
1633	AP1M1,FAM32A	NA	0	0
1634	AP1M1,FAM32A,RAB8A	NA	0	0
1635	AP1M1,RAB8A	NA	0	0
1636	AP1S2	0.025124612	11.4957875	16.2241125
1637	AP1S3	0.549663574	28.7781	26.7580125
1638	AP1S3,LOC101750767,SCG2	NA	0	0
1639	AP1S3,WDFY1	NA	0	0
1640	AP2A2	0.022386175	6.70174125	8.429695
1641	AP2B1	0.36760527	5.1984	5.524745
1642	AP2B1,RASL10B	NA	0	0
1643	AP2M1	0.280910646	54.2941125	59.197325
1644	AP2M1,DVL3	NA	0	0
1645	AP2M1,LOC101747338	NA	0	0
1646	AP2M1,LOC101747338,LOC431092	NA	0	0
1647	AP2M1,VWA5B2	NA	0	0
1648	AP3B1	0.091302678	6.19729125	8.2151825
1649	AP3B2	0.466268018	0.2937575	0.2591625
1650	AP3B2,CPEB1	NA	0	0
1651	AP3B2,MIR1688	NA	0	0
1652	AP3D1	0.069877721	7.3529775	9.32091125
1653	AP3D1,LOC100857182	NA	0	0
1654	AP3D1,LOC100857182,MKNK2	NA	0	0
1655	AP3D1,MKNK2	NA	0	0
1656	AP3M1	0.961573698	28.524425	28.3971
1657	AP3M2,LOC101749237	0.000302916	9.42050625	14.071
1658	AP3S1	0.224678926	48.8552375	63.3378375
1659	AP3S1,LOC431649	NA	0	0
1660	AP3S2	0.824703511	18.3232375	17.8710375
1661	AP3S2,IDH2	NA	0	0
1662	AP4B1	0.015161042	2.06545625	3.11928375
1663	AP4B1,BCL2L15	NA	0	0
1664	AP4B1,PTPN22	NA	0	0
1665	AP4E1	0.093599562	2.57189	3.385395
1666	AP4S1	NA	0	0
1667	AP5Z1	0.811089918	7.02487875	6.8422475
1668	AP5Z1,FOXK1	NA	0	0
1669	AP5Z1,FOXK1,MIR2129	NA	0	0
1670	AP5Z1,MIR2129	NA	0	0
1671	APAF1	0.61260258	2.84875375	2.61861
1672	APBA1	0.617490533	0.20367875	0.2352
1673	APBA2	0.175067713	0.0928875	0.16032125
1674	APBA2,MCEE	NA	0	0
1675	APBA3	0.343634941	1.70047	1.9225325
1676	APBA3,LOC769223,RAX2	NA	0	0
1677	APBB1	0.525196586	0.62866	0.49734
1678	APBB1,FAM160A2	NA	0	0
1679	APBB1,HPX	NA	0	0
1680	APBB1,HPX,TRIM3	NA	0	0
1681	APBB1,TRIM3	NA	0	0
1682	APBB1IP	0.231690844	4.50788625	5.5525675
1683	APBB2	0.062722429	1.29304875	1.629125
1684	APBB3	0.79113318	8.90965125	7.72058875
1685	APC	0.407486316	2.590805	2.92177375
1686	APC,SRP19	NA	0	0
1687	APC2	0.78575871	0.00149875	0.00225
1688	APC2,DAZAP1	NA	0	0
1689	APC2,MIR1777	NA	0	0
1690	APC2,RPS15	NA	0	0
1691	APCDD1	0.102948661	0.11872375	0.15240375
1692	APCDD1L	0.202345936	0.082015	0.122425
1693	APEH	0.542173917	5.8582625	3.7638125
1694	APEH,BSN,LOC770794	NA	0	0
1695	APEH,LOC770794	0.236081842	8.57075	14.3846875
1696	APEX1	0.308837168	2.99893125	4.0480175
1697	APH1A	0.781932821	6.72518375	6.45633625
1698	APH1A,TLN1,TPM2	NA	0	0
1699	APH1A,TPM2	NA	0	0
1700	API5	0.162805944	13.9603375	15.8917625
1701	API5,TTC17	NA	0	0
1702	APIP	0.317671857	15.7222725	22.2538675
1703	APIP,LOC101751216	NA	0	0
1704	APITD1	0.00028265	2.21987375	5.899845
1705	APITD1,KIF1B,PGD	NA	0	0
1706	APITD1,PGD	NA	0	0
1707	APLF	0.52846543	4.82376125	4.52832625
1708	APLN	0.998491138	0.4563	0.455895
1709	APLN,ZDHHC9	NA	0	0
1710	APLNR	0.455482648	1.43434875	1.76444375
1711	APLP2	0.375331727	43.9376	48.210975
1712	APOA1	0.168718629	7744.02125	11147.95
1713	APOA1,APOA4	0.350616663	531.8725	0
1714	APOA1,APOA4,APOA5,BUD13,LOC770165,ZNF259	NA	0	0
1715	APOA1,APOA4,APOA5,ZNF259	NA	0	0
1716	APOA1,APOA5,BUD13,LOC770165,ZNF259	NA	0	0
1717	APOA1,APOA5,ZNF259	NA	0	0
1718	APOA1,LOC777317	NA	0	0
1719	APOA1BP	0.103170462	9.15139625	15.75103
1720	APOA4	0.379953674	647.191875	904.42475
1721	APOA4,APOA5,ZNF259	NA	0	0
1722	APOA4,BUD13,LOC770165	NA	0	0
1723	APOA4,LOC777317	NA	0	0
1724	APOA5,BUD13,LOC77016	NA	0	0
1725	APOA5,BUD13,LOC770165,ZNF259	NA	0	0
1726	APOA5,BUD13,ZNF259	NA	0	0
1727	APOA5,LOC777317,ZNF259	NA	0	0
1728	APOA5,ZNF259	0.283793089	95.4457	121.3965625
1729	APOB	0.741552763	362.872375	404.16325
1730	APOBEC2	0.484496408	0.6074575	0.51461375
1731	APOBEC2,NFYA	NA	0	0
1732	APOBEC2,TSPO2	NA	0	0
1733	APOBEC4	NA	0	0
1734	APOC3	0.005041904	6559.1025	10888.50375
1735	APOD	0.880131157	0.12565125	0.11848375
1736	APOD,LOC424892	NA	0	0
1737	APOD,PPP1R2	NA	0	0
1738	APOH	0.002908421	3341.4575	2708.2525
1739	APOH,CEP112	NA	0	0
1740	APOLD1	0.375501394	0.9145475	0.34840875
1741	APOLD1,DDX47	NA	0	0
1742	APOO	0.400122299	17.7916625	16.209125
1743	APOO,KLHL15	NA	0	0
1744	APOOL	0.172997364	0	1.6641675
1745	APOOL,LOC101749695,L	NA	0	0
1746	APOOL,LOC101749695,LOC101749809,LOC422270,ZNF711	NA	0	0
1747	APOOL,LOC101749695,LOC422270,ZNF711	0.412496133	15.2272	11.4226975
1748	APOPT1	0.509037069	4.54038875	3.86507625
1749	APOPT1,KLC1	0.350616663	0	0.839945
1750	APOV1	0.829652508	0.40389375	0.49494125
1751	APP	0.11588314	93.5614375	107.0479875
1752	APPBP2	0.006113174	6.82370375	8.4303275
1753	APPL1	0.459102573	0.624315	0.7718025
1754	APPL2	0.894042278	2.33109	2.43879625
1755	APPL2,LOC100857286	0.968969544	1.83174375	1.765595
1756	APRT	0.526878244	1.20975375	1.35844375
1757	APRT,GALNS	NA	0	0
1758	APTX	0.567287485	9.68415375	8.7179825
1759	APTX,SMU1	NA	0	0
1760	AQP1	0.620536829	10.23028125	9.3405775
1761	AQP10	0.949123134	2.485965	2.5368775
1762	AQP10,ATP8B2	NA	0	0
1763	AQP10,ATP8B2,UBAP2L	NA	0	0
1764	AQP10,UBAP2L	NA	0	0
1765	AQP11	0.129389391	23.67126875	10.71178875
1766	AQP12	0.699964783	0.02953125	0.02340125
1767	AQP12,PAK2	NA	0	0
1768	AQP2	0.350616663	0.00482875	0
1769	AQP3	0.278254363	4.0066875	5.37042125
1770	AQP4	0.350616663	0	0.00357625
1771	AQP4,CHST9	NA	0	0
1772	AQP5	0.364837227	0.16786875	0.07135
1773	AQP7	0.64939184	0.07769625	0.05468625
1774	AQP8	NA	0	0
1775	AQP9	0.395707198	135.529875	146.12775
1776	AQR	0.166124275	2.36501875	2.7725475
1777	AQR,ZNF770	NA	0	0
1778	AR	0.029473523	3.3423625	4.978325
1779	ARAP2	0.703385389	0.3139475	0.28814625
1780	ARAP3	0.438471024	2.15529625	2.6522725
1781	ARAP3,FCHSD1	NA	0	0
1782	ARAP3,STARD10	NA	0	0
1783	ARC	NA	0	0
1784	ARCN1	0.166125136	19.827825	22.81855
1785	ARCN1,TMPRSS5	NA	0	0
1786	AREGB	0.223404202	2.601015	0.79975875
1787	ARF1	0.011566468	80.3866625	99.91265
1788	ARF4	0.227611464	54.5585125	62.186325
1789	ARF4,DNAH12	NA	0	0
1790	ARF6	0.594793679	42.089975	46.8194125
1791	ARFGAP1	0.126489535	5.2445925	5.87747
1792	ARFGAP2	0.071688145	9.21336125	11.94757875
1793	ARFGAP2,PACSIN3	NA	0	0
1794	ARFGAP3	0.444751116	16.741875	18.6102625
1795	ARFGAP3,PACSIN2	NA	0	0
1796	ARFGEF1	0.14529297	5.217855	6.69797875
1797	ARFGEF2	0.865961385	12.0502225	12.5042375
1798	ARFIP1	0.309548079	11.83419	13.2018875
1799	ARFIP2	0.159624723	5.84454	6.6592325
1800	ARFIP2,LOC419074	NA	0	0
1801	ARFIP2,LOC419074,TRIM3	NA	0	0
1802	ARFIP2,TRIM3	NA	0	0
1803	ARFRP1	0.519114625	11.39480125	10.46018
1804	ARG2	0.345077548	4.09952125	0.80426875
1805	ARGLU1	0.179190354	38.5706625	46.9597375
1806	ARHGAP1	0.092860587	4.03151125	5.07233375
1807	ARHGAP1,CKAP5	NA	0	0
1808	ARHGAP10	0.848657916	2.35546	2.48185625
1809	ARHGAP11A	0.015608875	5.60138875	9.01200625
1810	ARHGAP12	0.344109366	3.10963	2.7687725
1811	ARHGAP15	0.306615803	2.08144125	1.79011
1812	ARHGAP17	0.237452124	9.4136175	8.3255525
1813	ARHGAP18	0.261998172	2.50566375	3.20238125
1814	ARHGAP19	0.017164552	0.25598625	0.48233625
1815	ARHGAP19,RRP12	NA	0	0
1816	ARHGAP19,SLIT1	NA	0	0
1817	ARHGAP20	0.040104801	0.49537	0.34137375
1818	ARHGAP21	0.042053147	4.07265	0
1819	ARHGAP21,PRTFDC1	0.005672588	4.636915	11.5719275
1820	ARHGAP22	0.105623171	0.68378	0.85465375
1821	ARHGAP24	0.510076327	5.56414625	6.7258025
1822	ARHGAP25	0.218119582	1.89679	1.66610625
1823	ARHGAP25,CDS2	NA	0	0
1824	ARHGAP25,LOC101751070	NA	0	0
1825	ARHGAP26	0.123303985	1.10998875	1.31912125
1826	ARHGAP27	0.422101802	2.53410625	2.2276675
1827	ARHGAP27,PLEKHM1	NA	0	0
1828	ARHGAP28	0.996125467	1.7057875	1.70406625
1829	ARHGAP29	0.794838788	5.14313375	5.39502125
1830	ARHGAP31,MIR3539	0.701993242	1.0169575	1.0910175
1831	ARHGAP32	0.299818563	0.36856125	0.43007875
1832	ARHGAP35	0.189029172	2.2869325	2.97476625
1833	ARHGAP39	0.17237989	2.86480125	3.9050475
1834	ARHGAP39,PHF20	NA	0	0
1835	ARHGAP40	0.901766228	0.62573125	0.65757125
1836	ARHGAP40,LOC101749666	NA	0	0
1837	ARHGAP42	0.135749682	2.1379425	2.674995
1838	ARHGAP44	0.798670141	0.2301975	0.24956
1839	ARHGAP5	0.232948504	2.04757375	2.49227875
1840	ARHGAP6	0.098272302	0.92821125	0.68860625
1841	ARHGAP8	0.691240831	1.51211625	1.3773375
1842	ARHGDIA	0.171538202	74.4160125	82.898875
1843	ARHGDIA,FAM195B	NA	0	0
1844	ARHGDIA,P4HB	NA	0	0
1845	ARHGDIA,PCYT2	NA	0	0
1846	ARHGDIB	0.725050215	15.3189375	14.6741375
1847	ARHGDIB,ERP27	NA	0	0
1848	ARHGDIG	0.81634098	0.3760475	0.41891
1849	ARHGDIG,ITFG3	NA	0	0
1850	ARHGDIG,ITFG3,LOC100857897	NA	0	0
1851	ARHGDIG,LOC100857897	NA	0	0
1852	ARHGEF10	0.448442857	0.47613625	0.546005
1853	ARHGEF10,CLN8	NA	0	0
1854	ARHGEF10,KBTBD11	NA	0	0
1855	ARHGEF10L	0.54392919	7.76668875	8.82017875
1856	ARHGEF10L,IGSF21,KLHDC7A	NA	0	0
1857	ARHGEF10L,PADI1,PADI3	NA	0	0
1858	ARHGEF10L,PADI3	NA	0	0
1859	ARHGEF11	0.494265537	2.72039875	1.65735625
1860	ARHGEF11,LOC10085919	NA	0	0
1861	ARHGEF11,LOC100859194	0.342902031	3.33905125	5.1572725
1862	ARHGEF11,LOC100859194,NR1I3	NA	0	0
1863	ARHGEF11,NR1I3	NA	0	0
1864	ARHGEF12	0.521779635	10.3532375	11.10058375
1865	ARHGEF16	0.076648733	5.615465	8.0670125
1866	ARHGEF16,PRDM16	NA	0	0
1867	ARHGEF17	0.091278214	1.22300375	1.66385875
1868	ARHGEF18	0.804440635	14.1148375	13.234475
1869	ARHGEF19	0.553859528	0.16590875	0.19321875
1870	ARHGEF19,LOC419032	NA	0	0
1871	ARHGEF26	0.634319923	3.00914125	3.39144
1872	ARHGEF26,LOC101748443	NA	0	0
1873	ARHGEF3	0.003458212	4.1405	6.22627
1874	ARHGEF3,FAM208A	NA	0	0
1875	ARHGEF33	0.350616663	0.03265	0
1876	ARHGEF37	0.956195501	0.77215625	0.78293875
1877	ARHGEF38	0.859524146	0.378565	0.4018825
1878	ARHGEF38,GSTCD	NA	0	0
1879	ARHGEF4	0.145080046	0.08521125	0.04772
1880	ARHGEF6	0.2213528	3.2929075	3.97307
1881	ARHGEF6,RBMX	NA	0	0
1882	ARHGEF7	0.543920337	3.35	3.10826
1883	ARHGEF9	0.614777305	1.00839125	1.09849
1884	ARID1A	NA	0	0
1885	ARID1A,LOC101748393,PIGV	0.350616663	0.9708125	0
1886	ARID1A,PIGV	0.082780724	3.92105625	5.61418875
1887	ARID1B	0.101999134	3.72591875	5.00301375
1888	ARID2	0.165818837	2.60864	3.45697625
1889	ARID3A	0.098445342	2.301705	3.4857925
1890	ARID3A,CFD	NA	0	0
1891	ARID3A,GRIN3B	NA	0	0
1892	ARID3A,WDR18	NA	0	0
1893	ARID3B	0.001648151	2.09671375	4.41919625
1894	ARID4A	0.341033384	1.74732	2.64434
1895	ARID4A,KIAA0586,LOC101751092	NA	0	0
1896	ARID4A,LOC101751092	0.207118492	1.35927375	0.42903625
1897	ARID4A,PSMA3	NA	0	0
1898	ARID4B	0.096312828	2.81368375	3.5226175
1899	ARID4B,RBM34	NA	0	0
1900	ARID5A	0.325336174	1.5535975	0.83957875
1901	ARID5B	0.562959657	2.64919125	2.29743
1902	ARIH1	0.388914615	2339.200213	2927.05625
1903	ARIH1,BBS4	0.350616663	1.9089375	0
1904	ARIH1,HNRPK	NA	0	0
1905	ARIH2	0.892326119	9.60772	9.41563375
1906	ARIH2,P4HTM	NA	0	0
1907	ARL1	0.491051768	36.3274875	39.965975
1908	ARL1,NUP205	NA	0	0
1909	ARL10	0.103628884	2.0846	1.3061475
1910	ARL11	0.083696189	0.14922375	0.2214575
1911	ARL13A	0.695001939	0.03262	0.03854625
1912	ARL13A,ATP11C	NA	0	0
1913	ARL13A,CSTF2	NA	0	0
1914	ARL13B	0.981466801	2.8518175	2.84719
1915	ARL14EPL	0.577097293	0.0085325	0.00540375
1916	ARL14EPL,COMMD10	NA	0	0
1917	ARL15	0.980713843	2.9598625	2.97816125
1918	ARL16	0.109347839	1.34771875	1.5551875
1919	ARL16,SYNGR2	NA	0	0
1920	ARL2,B4GALT7,LMAN2	NA	0	0
1921	ARL2,LMAN2	0.61201796	49.601875	56.1433125
1922	ARL2,LMAN2,N4BP3	NA	0	0
1923	ARL2BP	0.602835317	1.45505125	1.55394625
1924	ARL2BP,CX3CL1	NA	0	0
1925	ARL2BP,RSPRY1	NA	0	0
1926	ARL3	0.456856686	7.36453625	8.07509125
1927	ARL4A	0.656982909	13.3617675	14.4216875
1928	ARL4A,SCIN	NA	0	0
1929	ARL4C	0.913889536	1.5624875	1.5919375
1930	ARL5B	0.20856711	19.735375	15.5225575
1931	ARL6	0.436508622	5.52520375	5.90899625
1932	ARL6,CRYBG3	NA	0	0
1933	ARL6IP1	0.06198848	18.778475	28.4389625
1934	ARL6IP1,RPS15A	0.180715372	174.830625	0
1935	ARL6IP1,SMG1	NA	0	0
1936	ARL6IP4	0.774783611	8.87965375	9.1511875
1937	ARL6IP4,OGFOD2	NA	0	0
1938	ARL6IP5	0.17123731	8.79366375	9.8167725
1939	ARL8A	0.858951872	7.54103875	7.73204125
1940	ARL8A,LOC101748005	NA	0	0
1941	ARL8B	0.818471976	14.1167	13.81998375
1942	ARL8B,EDEM1	NA	0	0
1943	ARL9	0.877662878	4.4229925	4.32438
1944	ARL9,SRP72	NA	0	0
1945	ARMC1	0.864790097	7.6949575	7.84660375
1946	ARMC10	0.320043812	1.25289625	1.44827875
1947	ARMC2	0.800611	0.21927375	0.20555125
1948	ARMC3	0.440931649	0.04816	0.06207
1949	ARMC4	0.555144037	0.0044175	0.007345
1950	ARMC6	0.237309709	11.16162	10.042845
1951	ARMC6,SLC25A42	NA	0	0
1952	ARMC7	0.561350704	13.1965825	14.1585
1953	ARMC8	0.183027957	4.6019875	5.0801425
1954	ARMC8,DBR1	NA	0	0
1955	ARMC9	0.337777761	0.72072125	0.8367625
1956	ARMC9,B3GNT7	NA	0	0
1957	ARNT	0.534333206	12.69401875	13.4185
1958	ARNT,CTSK,CTSS	NA	0	0
1959	ARNT,CTSS	NA	0	0
1960	ARNT,LOC100857262,LOC100859441	NA	0	0
1961	ARNT2	0.069867259	0.39962375	0.579465
1962	ARNTL	0.041264621	4.6410525	2.90994625
1963	ARNTL2	0.063196223	2.9158775	3.65121875
1964	ARNTL2,STK38L	NA	0	0
1965	ARPC1A	0.346081382	29.2772875	31.715925
1966	ARPC1A,ARPC1B	NA	0	0
1967	ARPC1B	0.747149051	8.43914	9.05573125
1968	ARPC1B,BUD31	NA	0	0
1969	ARPC2	0.460139114	52.5112375	56.2686125
1970	ARPC2,PNKD	NA	0	0
1971	ARPC2,PNKD,RUFY4	NA	0	0
1972	ARPC2,RUFY4	NA	0	0
1973	ARPC3	0.483809263	65.042175	70.2383125
1974	ARPC3,GPN3	NA	0	0
1975	ARPC4	0.464091556	32.0246	36.004375
1976	ARPC4,BRPF1	NA	0	0
1977	ARPC4,BRPF1,TTLL3	NA	0	0
1978	ARPC4,LOC100858613	NA	0	0
1979	ARPC4,TTLL3	NA	0	0
1980	ARPC5	0.759304157	57.5325	55.5657375
1981	ARPC5,NCF2	NA	0	0
1982	ARPC5L	0.399445203	11.03098	9.16467875
1983	ARPC5L,PPP6C	NA	0	0
1984	ARPP19	0.320388417	21.8534125	23.73015
1985	ARPP19,FAM214A	NA	0	0
1986	ARPP19,MYO5A	NA	0	0
1987	ARPP21	0.288617012	0.9458625	0.78388375
1988	ARR3	0.292915322	0.12093625	0.06309625
1989	ARR3,LOC101751235,LOC422154	NA	0	0
1990	ARRDC1	0.029310644	2.12168	3.055335
1991	ARRDC2	0.233793158	28.2388825	38.656925
1992	ARRDC2,C28H19orf45	NA	0	0
1993	ARRDC2,MAST3	NA	0	0
1994	ARRDC3	0.643289849	19.9461625	22.527325
1995	ARRDC4	0.007745909	4.4961575	8.9325775
1996	ARRDC4,LOC101748819	NA	0	0
1997	ARSA	0.805787019	4.0933425	3.9133225
1998	ARSA,NME6	NA	0	0
1999	ARSB	0.073451534	4.91246125	6.201795
[truncated: 28,689 more rows]
